# Supplementary material for: Syndromic surveillance during 2022 Uganda Martyrs’ commemoration
Source: PLOS Glob Public Health. 2024 Jan 25;4(1):e0002068. doi: 10.1371/journal.pgph.0002068 (PMC10810525; doi:10.1371/journal.pgph.0002068)
Supplement: S1 File — (XLS) [file pgph.0002068.s001.xls]

## Sheet: Medical Data
Name of medical tent	Age	Sex	Malaria	Hypertension	Diabetes	Cough	Flu	Headache	Body_Pains	Difficult_Breathing	Fluctuating_Fevers	Generalised_Body_Weakness	Unexplained_Bleeding	Acute_Waterly_Diarrhoea	Fainting	Body_Blisters	Sudden_Death	COVID-19
Fort portal	64	Male	0	0	0	0	0	0	0	0	0	0	0	0	0	0		0
Fort portal	60	Male	0	0	0	0	0	0	0	0	0	0	0	0	0	0		0
Fort portal	38	Male	0	0	0	0	0	0	1	0	0	0	0	0	0	0		1
Fort portal	45	Female	0	0	0	1	0	0	0	0	0	0	0	0	0	0		1
Fort portal	40	Female	0	0	0	0	0	0	0	0	0	0	0	0	0	0		0
Fort portal	16	Female	0	0	0	1	0	0	0	0	0	0	0	0	0	0		1
Fort portal	35	Female	0	0	0	0	0	0	0	0	0	0	0	0	0	0		0
Fort portal	52	Female	0	0	0	0	0	0	1	0	0	0	0	0	0	0		1
Fort portal	46	Female	0	0	0	1	0	0	0	0	0	0	0	0	0	0		1
Fort portal	32	Female	0	0	0	0	0	0	0	0	0	0	0	0	0	0		0
Fort portal	61	Female	0	0	0	0	0	0	0	0	0	0	0	0	0	0		0
Fort portal	72	Female	0	0	0	0	0	0	1	0	0	0	0	0	0	0		1
Fort portal	42	Female	0	0	0	0	0	0	0	0	0	0	0	0	0	0		0
Fort portal	45	Female	0	0	0	0	0	0	1	0	0	0	0	0	0	0		1
Fort portal	50	Female	0	0	0	1	0	0	0	0	0	0	0	0	0	0		1
Fort portal	71	Female	0	0	0	0	0	0	1	0	0	0	0	0	0	0		1
Fort portal	66	Female	0	0	0	0	0	0	0	0	0	0	0	0	0	0		0
Fort portal	32	Female	0	0	0	0	0	0	1	0	0	0	0	0	0	0		1
Fort portal	28	Female	0	0	0	0	0	0	0	0	0	0	0	0	0	0		0
Fort portal	45	Female	0	0	0	0	0	0	0	0	0	0	0	0	0	0		0
Fort portal	50	Female	0	0	0	0	1	0	1	0	0	0	0	0	0	0		2
Fort portal	34	Female	0	0	0	1	0	0	0	0	0	0	0	0	0	0		1
Fort portal	16	Male	0	0	0	0	0	0	0	0	0	0	0	0	0	0		0
Fort portal	52	Male	0	0	0	0	0	0	0	0	0	1	0	0	0	0		1
Fort portal	49	Female	0	0	0	0	0	0	1	0	0	0	0	0	0	0		1
Fort portal	54	Female	0	0	0	0	0	0	0	0	0	0	0	0	0	0		0
Fort portal	79	Male	1	0	0	0	0	0	0	0	0	0	0	0	0	0		0
Fort portal	62	Female	0	0	0	0	0	0	1	0	0	0	0	0	0	0		1
Fort portal	44	Male	0	0	0	0	0	0	0	0	0	0	0	0	0	0		0
Fort portal	40	Male	0	0	0	0	0	0	0	0	0	0	0	0	0	0		0
Fort portal	54	Female	0	0	0	0	0	0	1	0	0	0	0	0	0	0		1
Fort portal	16	Male	0	0	0	0	0	0	0	0	0	0	0	0	0	0		0
Fort portal	34	Female	0	0	0	1	0	0	0	0	0	0	0	0	0	0		1
Fort portal	46	Male	0	0	0	1	0	0	0	0	0	0	0	0	0	0		1
Fort portal	46	Female	0	0	0	0	0	0	0	0	0	1	0	0	0	0		1
Fort portal	43	Female	0	0	0	1	0	0	0	0	0	0	0	0	0	0		1
Fort portal	39	Female	0	0	0	1	0	0	0	0	0	0	0	0	0	0		1
Fort portal	58	Female	0	0	1	0	0	0	0	0	0	0	0	0	0	0		0
Fort portal	52	Female	1	0	0	0	0	0	0	0	0	0	0	0	0	0		0
Fort portal	73	Female	0	0	0	0	0	0	0	0	0	0	0	0	0	0		0
Fort portal	48	Female	0	0	0	0	0	0	1	0	0	0	0	0	0	0		1
Fort portal	30	Male	0	0	0	0	0	1	0	0	0	0	0	0	0	0		1
Fort portal	46	Female	1	0	0	0	0	0	0	0	0	0	0	0	0	0		0
Fort portal	37	Female	0	0	0	0	0	0	0	0	0	0	0	0	0	0		0
Fort portal	39	Female	0	0	0	0	0	0	0	0	0	1	0	0	0	0		1
Fort portal	25	Male	0	0	0	0	0	0	0	0	0	0	0	0	0	0		0
Fort portal	42	Female	0	0	0	0	0	1	0	0	0	0	0	0	0	0		1
Fort portal	42	Male	0	0	0	0	0	0	0	0	0	0	0	0	0	0		0
Fort portal	39	Female	0	0	0	0	0	0	0	0	0	1	0	0	0	0		1
Fort portal	19	Male	0	0	0	0	0	0	0	0	0	0	0	0	0	0		0
Fort portal	62	Female	0	0	0	0	0	0	0	0	0	1	0	0	0	0		1
Fort portal	24	Male	0	0	0	0	0	0	0	0	0	0	0	0	0	0		0
Fort portal	32	Female	0	0	0	0	0	0	0	0	0	0	0	0	0	0		0
Fort portal	36	Female	0	0	0	0	0	0	0	0	0	0	0	0	0	0		0
Fort portal	53	Female	0	0	0	0	0	1	0	0	0	0	0	0	0	0		1
Fort portal	31	Female	0	0	0	1	0	0	0	0	0	0	0	0	0	0		1
Fort portal	49	Female	0	0	0	1	0	0	0	0	0	0	0	0	0	0		1
Fort portal	43	Female	0	0	0	0	0	0	1	0	0	0	0	0	0	0		1
Fort portal	57	Female	0	0	0	0	0	0	0	0	0	0	0	0	0	0		0
Fort portal	43	Female	0	0	0	1	0	0	0	0	0	0	0	0	0	0		1
Fort portal	22	Male	0	0	0	1	0	0	0	0	0	0	0	0	0	0		1
Fort portal	22	Male	0	0	0	0	0	0	0	0	0	1	0	0	0	0		1
Fort portal	45	Female	1	0	0	0	0	0	0	0	0	0	0	0	0	0		0
Fort portal	42	Male	0	0	0	0	0	0	0	0	0	1	0	0	0	0		1
Fort portal	14	Male	1	0	0	0	0	0	0	0	0	0	0	0	0	0		0
Fort portal	54	Male	0	0	0	1	0	0	0	0	0	0	0	0	0	0		1
Fort portal	59	Female	0	0	0	0	0	0	0	0	0	0	0	0	0	0		0
Fort portal	21	Female	1	0	0	0	0	0	0	0	0	0	0	0	0	0		0
Fort portal	38	Female	0	0	0	0	1	0	0	0	0	0	0	0	0	0		1
Fort portal	64	Female	0	0	0	0	0	0	0	0	0	1	0	0	0	0		1
Fort portal	30	Male	0	0	0	0	0	0	0	0	0	0	0	0	0	0		0
Fort portal	56	Female	0	0	0	0	0	0	0	0	0	0	0	0	0	0		0
Fort portal	xx	Female	0	0	0	1	0	0	0	0	0	0	0	0	0	0		1
Fort portal	xx	Male	0	0	0	0	0	1	1	0	0	0	0	0	0	0		2
Fort portal	xx	Female	0	0	0	0	0	0	0	0	0	0	0	0	0	0		0
Fort portal	60	Male	0	0	0	0	0	0	0	0	0	0	0	0	0	0		0
Fort portal	48	Female	0	0	0	0	0	0	1	0	0	0	0	0	0	0		1
Fort portal	24	Male	0	0	0	0	0	0	0	0	0	0	0	0	0	0		0
Fort portal	36	Female	0	0	0	0	0	0	0	0	0	0	0	0	0	0		0
Fort portal	18	Female	0	0	0	0	0	0	0	0	0	0	0	0	0	0		0
Fort portal	30	Female	0	0	0	0	0	0	1	0	0	0	0	0	0	0		1
Fort portal	30	Female	0	0	0	1	0	0	0	0	0	0	0	0	0	0		1
Fort portal	40	Female	0	0	0	0	0	0	1	0	0	0	0	0	0	0		1
Fort portal	48	Female	0	0	0	0	0	0	0	0	0	0	0	0	0	0		0
Fort portal	39	Female	0	0	0	0	0	0	1	0	0	0	0	0	0	0		1
Fort portal	28	Female	0	0	0	0	0	0	1	0	0	0	0	0	0	0		1
Fort portal	39	Female	0	0	0	1	1	0	0	0	0	0	0	0	0	0		2
Fort portal	50	Female	0	0	0	0	0	0	0	0	0	1	0	0	0	0		1
Fort portal	25	Female	0	0	0	0	0	0	0	0	0	1	0	0	0	0		1
Fort portal	38	Female	0	0	0	0	0	0	0	0	0	1	0	0	0	0		1
Fort portal	30	Female	0	0	0	0	0	0	1	0	0	0	0	0	0	0		1
Fort portal	42	Female	0	0	0	0	0	0	1	0	0	0	0	0	0	0		1
Fort portal	25	Female	0	0	0	0	0	0	0	0	0	0	0	0	0	0		0
Fort portal	29	Female	0	0	0	0	0	0	1	0	0	0	0	0	0	0		1
Fort portal	42	Female	0	0	0	0	0	0	0	0	0	0	0	0	0	0		0
Fort portal	35	Female	0	0	0	0	0	0	0	0	0	1	0	0	0	0		1
Fort portal	29	Female	0	0	0	0	0	0	0	0	1	0	0	0	0	0		0
Fort portal	40	Male	0	0	0	0	1	0	0	0	0	0	0	0	0	0		1
Fort portal	33	Female	0	0	0	0	0	0	1	0	0	0	0	0	0	0		1
Fort portal	45	Male	0	0	1	0	0	0	0	0	0	0	0	0	0	0		0
Fort portal	40	Female	0	0	0	0	1	0	0	0	0	0	0	0	0	0		1
Fort portal	20	Male	0	0	0	1	0	0	0	0	0	0	0	0	0	0		1
Fort portal	30	Female	0	0	0	0	0	0	1	0	0	0	0	0	0	0		1
Fort portal	50	Male	0	0	0	0	0	0	0	0	0	0	0	0	0	0		0
Fort portal	50	Female	0	0	0	1	1	1	1	0	0	0	0	0	0	0		4
Fort portal	26	Male	0	0	0	0	0	0	0	0	0	0	0	0	0	0		0
Fort portal	24	Male	0	0	0	0	0	0	1	0	0	0	0	0	0	0		1
Fort portal	19	Male	0	0	0	0	0	0	1	0	0	0	0	0	0	0		1
Fort portal	61	Female	0	0	0	0	0	0	1	0	0	0	0	0	0	0		1
Fort portal	24	Female	0	0	0	0	0	0	1	0	0	0	0	0	0	0		1
Fort portal	65	Male	0	0	0	0	0	0	0	0	0	0	0	0	0	0		0
Fort portal	21	Female	0	0	0	0	0	0	0	0	0	0	0	0	0	0		0
Fort portal	26	Male	0	0	0	0	0	0	0	0	0	0	0	0	0	0		0
Fort portal	26	Male	0	0	0	0	0	0	1	0	0	0	0	0	0	0		1
Fort portal	3	Female	0	0	0	0	0	0	0	1	0	0	0	0	0	0		1
Fort portal	51	Female	0	0	0	0	0	0	1	0	0	0	0	0	0	0		1
Fort portal	56	Female	0	0	0	0	0	0	0	0	0	1	0	0	0	0		1
Fort portal	28	Female	0	0	0	0	0	0	1	0	0	0	0	0	0	0		1
Fort portal	70	Female	0	0	0	0	0	0	0	0	0	0	0	0	0	0		0
Fort portal	23	Female	0	0	0	0	0	0	1	0	0	0	0	0	0	0		1
Fort portal	26	Female	0	0	0	0	0	0	1	0	0	0	0	0	0	0		1
Fort portal	51	Male	0	0	0	0	0	0	1	0	0	0	0	0	0	0		1
Fort portal	23	Male	0	0	0	0	0	0	1	0	0	0	0	0	0	0		1
Fort portal	17	Male	0	0	0	0	0	0	0	0	0	0	0	0	0	0		0
Fort portal	3	Female	0	0	0	0	0	0	0	1	0	0	0	0	0	0		1
Fort portal	51	Female	0	0	0	0	0	0	1	0	0	0	0	0	0	0		1
Fort portal	56	Female	0	0	0	0	0	0	0	0	0	1	0	0	0	0		1
Fort portal	57	Female	0	0	0	0	0	0	1	0	0	0	0	0	0	0		1
Fort portal	69	Female	0	0	0	0	0	0	0	0	0	0	0	0	0	0		0
Fort portal	28	Female	0	0	0	0	0	0	1	0	0	0	0	0	0	0		1
Fort portal	70	Female	0	0	0	0	0	0	0	1	0	0	0	0	0	0		1
Fort portal	23	Female	0	0	0	0	0	0	1	0	0	0	0	0	0	0		1
Fort portal	53	Male	0	0	0	0	0	0	1	0	0	0	0	0	0	0		1
Fort portal	26	Female	0	0	0	0	0	0	1	0	0	0	0	0	0	0		1
Fort portal	51	Male	0	0	0	0	0	0	1	0	0	0	0	0	0	0		1
Fort portal	23	Male	0	0	0	0	0	0	0	1	0	0	0	0	0	0		1
Fort portal	17	Male	0	0	0	0	0	0	0	0	0	0	0	0	0	0		0
Fort portal	49	Female	0	0	0	1	1	0	0	0	0	0	0	0	0	0		2
Fort portal	30	Male	0	0	0	1	1	0	0	0	0	0	0	0	0	0		2
Fort portal	36	Female	0	0	0	0	0	0	1	0	0	0	0	0	0	0		1
Fort portal	66	Female	1	0	0	0	0	0	0	0	0	0	0	0	0	0		0
Fort portal	40	Female	0	0	0	0	0	0	0	0	0	0	0	0	0	0		0
Fort portal	35	Female	0	0	0	0	0	0	0	0	0	0	0	0	0	0		0
Fort portal	41	Female	0	0	0	0	0	0	0	0	0	0	0	0	0	0		0
Fort portal	56	Female	0	0	0	0	0	0	0	0	0	0	0	0	0	0		0
Fort portal	34	Female	0	0	0	0	0	0	1	0	0	0	0	0	0	0		1
Fort portal	18	Female	0	0	0	1	1	0	0	0	0	0	0	0	0	0		2
Fort portal	40	Male	0	0	0	0	0	0	0	0	0	0	0	0	0	0		0
Fort portal	25	Male	0	0	0	0	0	0	1	0	0	0	0	0	0	0		1
Fort portal	50	Female	0	0	0	0	0	0	0	0	0	0	0	0	0	0		0
Fort portal	28	Male	0	0	0	0	0	0	1	0	0	0	0	0	0	0		1
Fort portal	28	Female	0	0	0	0	0	0	1	0	0	0	0	0	0	0		1
Fort portal	63	Male	0	0	0	0	1	0	0	0	0	0	0	0	0	0		1
Fort portal	66	Female	0	0	0	0	0	0	0	0	0	0	0	0	0	0		0
Fort portal	69	Male	0	0	0	0	0	0	0	0	0	0	0	0	0	0		0
Fort portal	20	Male	1	0	0	0	0	0	0	0	0	0	0	0	0	0		0
Fort portal	29	Female	0	0	0	0	0	0	0	0	0	0	0	0	0	0		0
Fort portal	xx	Female	0	0	0	0	0	0	0	0	0	0	0	0	0	0		0
Fort portal	81	Female	0	0	0	0	0	0	1	0	0	0	0	0	0	0		1
Fort portal	60	Female	0	0	0	0	0	0	1	0	0	0	0	0	0	0		1
Fort portal	43	Female	0	0	0	0	0	0	0	0	0	0	0	0	0	0		0
Fort portal	xx	Male	0	0	0	0	0	0	0	0	0	0	0	0	0	0		0
Fort portal	52	Male	0	0	0	0	0	0	0	0	0	1	0	0	0	0		1
Fort portal	25	Female	0	0	0	0	0	0	0	0	0	0	0	0	1	0		0
Fort portal	30	Male	0	0	0	0	0	0	0	0	0	0	0	0	0	0		0
Fort portal	56	Female	0	1	0	0	0	0	0	0	0	0	0	0	0	0		0
Fort portal	17	Male	0	0	0	0	0	0	0	0	0	0	0	0	0	0		0
Fort portal	36	Female	0	0	0	0	0	0	0	0	0	0	0	0	0	0		0
Fort portal	47	Female	0	0	0	0	0	0	1	0	0	0	0	0	0	0		1
Fort portal	29	Female	0	0	0	0	0	0	0	0	0	0	0	0	0	0		0
Fort portal	XX	Female	0	0	0	0	0	0	0	0	0	1	0	0	0	0		1
Fort portal	81	Female	0	0	0	0	0	0	0	0	0	0	0	0	1	0		0
Fort portal	60	Female	0	0	0	0	0	0	0	0	0	0	0	0	0	0		0
Fort portal	xx	Male	0	1	0	0	0	0	0	0	0	0	0	0	0	0		0
Fort portal	52	Male	0	0	0	0	0	0	0	0	0	0	0	0	0	0		0
Fort portal	25	Female	0	0	0	0	0	0	0	0	0	0	0	0	0	0		0
Fort portal	30	Male	0	0	0	0	0	0	1	0	0	0	0	0	0	0		1
Fort portal	56	Female	0	0	0	0	0	0	0	0	0	0	0	0	0	0		0
Fort portal	17	Male	0	0	0	0	0	0	1	0	0	0	0	0	0	0		1
Fort portal	36	Male	0	0	0	0	0	0	0	0	0	0	0	0	0	0		0
Fort portal	56	Female	0	0	0	0	0	0	1	0	0	0	0	0	0	0		1
Fort portal	75	Female	0	0	0	0	0	0	0	0	0	0	0	0	0	0		0
Fort portal	78	Female	0	0	0	0	0	0	1	0	0	0	0	0	0	0		1
Fort portal	39	Female	0	0	0	0	0	0	1	0	0	0	0	0	0	0		1
Fort portal	60	Female	0	0	0	0	0	0	1	0	0	0	0	0	0	0		1
Fort portal	60	Female	0	0	0	1	0	0	0	0	0	0	0	0	0	0		1
Fort portal	46	Female	0	0	0	0	0	0	0	0	0	0	0	0	0	0		0
Fort portal	34	Male	0	0	0	1	0	0	0	0	0	0	0	0	0	0		1
Fort portal	17	Male	0	0	0	0	0	0	0	0	0	0	0	0	0	0		0
Fort portal	42	Female	0	0	0	1	0	0	0	0	0	0	0	0	0	0		1
Fort portal	37	Female	0	0	0	0	0	0	0	0	0	0	0	0	0	0		0
Fort portal	40	Female	0	0	0	1	0	0	0	0	0	0	0	0	0	0		1
Fort portal	23	Female	0	0	0	0	0	0	1	0	0	0	0	0	0	0		1
Fort portal	53	Male	0	0	0	0	0	0	1	0	0	0	0	0	0	0		1
Fort portal	26	Female	0	0	0	0	0	0	1	0	0	0	0	0	0	0		1
Fort portal	51	Male	0	0	0	0	0	0	1	0	0	0	0	0	0	0		1
Fort portal	23	Male	0	0	0	0	0	0	0	1	0	0	0	0	0	0		1
Fort portal	17	Male	0	0	0	0	0	0	0	0	0	0	0	0	0	0		0
Fort portal	49	Female	0	0	0	1	1	0	0	0	0	0	0	0	0	0		2
Fort portal	30	Male	0	0	0	1	1	0	0	0	0	0	0	0	0	0		2
Fort portal	36	Female	0	0	0	0	0	0	1	0	0	0	0	0	0	0		1
Fort portal	66	Female	1	0	0	0	0	0	0	0	0	0	0	0	0	0		0
Fort portal	40	Female	0	0	0	0	0	0	0	0	0	0	0	0	0	0		0
Fort portal	35	Female	0	0	0	0	0	0	0	0	0	0	0	0	0	0		0
Fort portal	41	Female	0	0	0	0	0	0	0	0	0	0	0	0	0	0		0
Fort portal	56	Female	0	0	0	0	0	0	0	0	0	0	0	0	0	0		0
Fort portal	34	Female	0	0	0	0	0	0	1	0	0	0	0	0	0	0		1
Fort portal	18	Female	0	0	0	1	1	0	0	0	0	0	0	0	0	0		2
Fort portal	40	Male	0	0	0	0	0	0	0	0	0	0	0	0	0	0		0
Fort portal	25	Male	0	0	0	0	0	0	1	0	0	0	0	0	0	0		1
Fort portal	50	Female	0	0	0	0	0	0	0	0	0	0	0	0	0	0		0
Fort portal	28	Male	0	0	0	0	0	0	1	0	0	0	0	0	0	0		1
Fort portal	28	Female	0	0	0	0	0	0	1	0	0	0	0	0	0	0		1
Fort portal	66	Female	0	0	0	0	0	0	0	0	0	0	0	0	0	0		0
Fort portal	32	Female	0	0	0	0	0	0	1	0	0	0	0	0	0	0		1
Fort portal	28	Female	0	0	0	0	0	0	0	0	0	0	0	0	0	0		0
Fort portal	45	Female	0	0	0	0	0	0	0	0	0	0	0	0	0	0		0
Fort portal	50	Female	0	0	0	0	1	0	1	0	0	0	0	0	0	0		2
Fort portal	34	Female	0	0	0	1	0	0	0	0	0	0	0	0	0	0		1
Fort portal	16	Male	0	0	0	0	0	0	0	0	0	0	0	0	0	0		0
Fort portal	52	Male	0	0	0	0	0	0	0	0	0	1	0	0	0	0		1
Fort portal	49	Female	0	0	0	0	0	0	1	0	0	0	0	0	0	0		1
Fort portal	54	Female	0	0	0	0	0	0	0	0	0	0	0	0	0	0		0
Fort portal	79	Male	1	0	0	0	0	0	0	0	0	0	0	0	0	0		0
Fort portal	62	Female	0	0	0	0	0	0	1	0	0	0	0	0	0	0		1
Fort portal	48	Male	1	0	0	0	0	0	0	0	0	0	0	0	0	0		0
Fort portal	40	Male	0	0	0	0	0	0	0	0	0	0	0	0	0	0		0
Fort portal	54	Female	0	0	0	0	0	0	1	0	0	0	0	0	0	0		1
Fort portal	16	Male	0	0	0	0	0	0	0	0	0	0	0	0	0	0		0
Fort portal	34	Female	0	0	0	1	0	0	0	0	0	0	0	0	0	0		1
Fort portal	46	Male	0	0	0	1	0	0	0	0	0	0	0	0	0	0		1
Fort portal	67	Female	0	0	0	0	0	0	1	0	0	0	0	0	0	0		1
Fort portal	40	Female	0	0	0	0	0	0	0	0	0	0	0	0	0	0		0
Fort portal	40	Female	0	0	0	0	0	0	0	0	0	0	0	0	0	0		0
Fort portal	48	Female	0	0	0	0	0	0	1	0	0	0	0	0	0	0		1
Fort portal	54	Female	0	0	0	0	0	0	0	0	0	0	0	0	0	0		0
Fort portal	45	Female	0	0	0	1	0	0	0	0	0	0	0	0	0	0		1
Fort portal	78	Male	0	0	0	0	0	0	0	0	0	0	0	0	0	0		0
Fort portal	54	Male	0	0	0	0	0	0	0	0	0	0	0	0	0	0		0
Fort portal	59	Female	0	1	0	0	0	0	0	0	0	0	0	0	0	0		0
Fort portal	50	Female	0	0	0	0	0	0	0	0	0	0	0	0	0	0		0
Fort portal	21	Female	0	0	0	0	0	0	0	0	0	0	0	0	0	0		0
Fort portal	58	Female	0	0	0	0	0	0	0	0	0	0	0	0	0	0		0
Fort portal	40	Female	0	0	0	0	0	0	0	0	0	0	0	0	0	0		0
Fort portal	56	Female	0	0	0	0	0	0	1	0	0	0	0	0	0	0		1
Fort portal	30	Female	0	0	0	0	0	0	1	0	0	0	0	0	0	0		1
Fort portal	35	Female	0	0	0	0	1	0	0	0	0	0	0	0	0	0		1
Fort portal	81	Female	0	0	0	0	1	0	0	0	0	0	0	0	0	0		1
Fort portal	30	Female	0	0	0	0	1	0	0	0	0	0	0	0	0	0		1
Fort portal	42	Female	0	0	0	1	0	0	0	0	0	0	0	0	0	0		1
Fort portal	67	Female	0	0	0	1	0	0	0	0	0	0	0	0	0	0		1
Fort portal	40	Female	0	0	0	0	0	0	1	0	0	0	0	0	0	0		1
Fort portal	39	Male	0	0	0	0	0	0	0	0	0	0	0	0	0	0		0
Fort portal	34	Male	0	0	0	0	1	0	0	0	0	0	0	0	0	0		1
Fort portal	42	Female	0	0	0	0	0	0	1	0	0	0	0	0	0	0		1
Fort portal	75	Female	0	0	0	0	0	0	1	0	0	0	0	0	0	0		1
Fort portal	28	Male	0	0	0	0	1	0	0	0	0	0	0	0	0	0		1
Fort portal	68	Female	0	0	0	1	0	0	0	0	0	0	0	0	0	0		1
Fort portal	50	Male	0	0	0	0	0	0	1	0	0	0	0	0	0	0		1
Fort portal	50	Female	0	0	0	1	0	0	0	0	0	0	0	0	0	0		1
Fort portal	62	Male	0	0	0	0	0	0	1	0	0	0	0	0	0	0		1
Fort portal	50	Female	0	0	0	1	0	0	1	0	0	0	0	0	0	0		2
Fort portal	58	Female	0	0	0	0	0	0	0	0	0	0	0	0	0	0		0
Fort portal	45	Female	0	0	0	0	0	0	1	0	0	0	0	0	0	0		1
Fort portal	56	Male	0	0	0	0	0	0	1	0	0	0	0	0	0	0		1
Fort portal	73	Male	0	0	0	0	0	0	0	0	0	0	0	0	0	0		0
Fort portal	70	Female	0	0	0	0	0	0	1	0	0	0	0	0	0	0		1
Fort portal	38	Female	0	0	0	0	0	0	1	0	0	0	0	0	0	0		1
Fort portal	32	Female	0	0	0	0	0	0	1	0	0	0	0	0	0	0		1
Fort portal	48	Male	0	0	0	0	1	0	0	0	0	0	0	0	0	0		1
Fort portal	65	Female	0	0	0	0	0	0	0	0	0	0	0	0	0	0		0
Fort portal	25	Male	0	0	0	0	0	0	0	0	0	0	0	1	0	0		0
Fort portal	48	Male	0	0	0	0	0	0	0	0	0	0	0	1	0	0		0
Fort portal	37	Female	0	0	0	0	0	0	0	0	0	0	0	0	0	0		0
Fort portal	52	Male	0	0	0	0	0	0	0	0	0	0	0	0	0	0		0
Fort portal	31	Female	0	0	0	0	0	0	1	0	0	0	0	0	0	0		1
Fort portal	54	Female	0	0	0	0	0	0	0	0	0	0	0	0	0	0		0
Fort portal	20	Male	0	0	0	0	0	0	0	0	0	0	0	0	0	0		0
Fort portal	16	Male	0	0	0	1	0	0	0	0	0	0	0	0	0	0		1
Fort portal	44	Male	0	0	0	0	0	0	0	0	0	0	0	0	0	0		0
Fort portal	65	Female	0	0	0	0	0	0	0	0	0	0	0	0	0	0		0
Fort portal	24	Male	0	0	0	0	0	0	0	0	0	0	0	0	0	0		0
Fort portal	25	Female	0	0	0	1	0	0	1	0	0	0	0	0	0	0		2
Fort portal	62	Female	0	0	0	1	0	0	0	0	0	0	0	0	0	0		1
Fort portal	37	Male	0	0	0	0	0	0	0	0	0	0	0	0	0	0		0
Fort portal	66	Female	0	0	0	0	0	0	0	0	0	0	0	0	0	0		0
Fort portal	56	Female	0	0	0	0	0	0	0	0	0	0	0	0	0	0		0
Fort portal	63	Female	0	0	0	0	0	0	0	0	0	0	0	0	0	0		0
Fort portal	59	Female	1	0	0	0	0	0	0	0	0	0	0	0	0	0		0
Fort portal	36	Female	0	0	0	0	0	0	0	0	0	0	0	0	0	0		0
Fort portal	37	Female	0	0	0	1	0	0	0	0	0	0	0	0	0	0		1
Fort portal	54	Female	0	0	0	0	0	0	1	0	0	0	0	0	0	0		1
Fort portal	57	Male	0	0	0	0	0	0	0	0	0	0	0	0	0	0		0
Fort portal	30	Female	0	0	0	0	0	0	0	0	0	0	0	0	0	0		0
Fort portal	44	Female	0	0	0	0	0	0	0	0	0	0	0	0	0	0		0
Fort portal	30	Male	0	0	0	0	0	0	0	0	0	0	0	0	0	0		0
Fort portal	23	Male	0	0	0	0	0	1	0	0	0	0	0	0	0	0		1
Fort portal	45	Female	0	0	0	1	0	0	0	0	0	0	0	0	0	0		1
Fort portal	37	Female	0	0	0	0	0	0	0	0	0	0	0	0	0	0		0
Fort portal	40	Female	0	0	0	0	0	0	0	0	0	0	0	0	0	0		0
Fort portal	55	Female	0	0	0	0	0	0	0	0	0	0	0	0	0	0		0
Fort portal	50	Male	0	0	0	0	0	0	0	0	0	1	0	0	0	0		1
Fort portal	25	Male	0	0	0	1	0	0	0	0	0	0	0	0	0	0		1
Fort portal	70	Female	0	0	0	0	0	0	0	0	0	0	0	0	0	0		0
Fort portal	37	Female	0	0	0	0	0	0	0	0	0	0	0	0	0	0		0
Fort portal	38	Female	0	0	0	1	0	0	0	0	0	0	0	0	0	0		1
Fort portal	43	Female	0	0	0	1	0	0	0	0	0	0	0	0	0	0		1
Fort portal	54	Male	0	0	0	1	0	0	0	0	0	0	0	0	0	0		1
Fort portal	38	Female	0	0	0	1	0	0	0	0	0	0	0	0	0	0		1
Fort portal	43	Female	0	0	0	1	0	0	0	0	0	0	0	0	0	0		1
Fort portal	50	Female	0	0	0	1	0	0	0	0	0	0	0	0	0	0		1
Fort portal	60	Female	0	0	0	0	0	0	0	0	0	0	0	0	0	0		0
Fort portal	27	Female	0	0	0	1	0	0	0	0	0	0	0	0	0	0		1
Fort portal	73	Female	0	0	0	1	0	0	0	0	0	0	0	0	0	0		1
Fort portal	38	Male	0	0	0	0	0	0	1	0	0	0	0	0	0	0		1
Fort portal	52	Female	0	0	0	0	0	0	1	0	0	0	0	0	0	0		1
Fort portal	43	Male	0	0	0	0	0	0	1	0	0	0	0	0	0	0		1
Fort portal	25	Female	0	0	0	1	0	0	0	0	0	0	0	0	0	0		1
Fort portal	64	Female	0	0	0	1	0	0	0	0	0	0	0	0	0	0		1
Fort portal	60	Female	0	0	0	0	0	0	1	0	0	0	0	0	0	0		1
Fort portal	41	Male	0	0	0	0	0	0	0	0	0	0	0	0	0	0		0
Fort portal	62	Female	0	0	0	0	0	0	0	0	0	0	0	0	0	0		0
Fort portal	46	Male	0	0	0	0	0	0	1	0	0	0	0	0	0	0		1
Fort portal	46	Female	0	0	0	0	0	0	0	0	0	0	0	0	0	0		0
Fort portal	50	Female	0	0	0	1	0	0	0	0	0	0	0	0	0	0		1
Fort portal	69	Female	0	0	0	1	0	0	0	0	0	0	0	0	0	0		1
Fort portal	47	Male	0	0	0	1	0	0	0	0	0	0	0	0	0	0		1
Fort portal	40	Male	0	0	0	0	0	0	1	0	0	0	0	0	0	0		1
Fort portal	43	Female	0	0	0	0	0	0	1	0	0	0	0	0	0	0		1
Fort portal	51	Female	0	0	0	1	0	0	0	0	0	0	0	0	0	0		1
Fort portal	60	Female	0	0	0	0	1	0	0	0	0	0	0	0	0	0		1
Fort portal	33	Male	0	0	0	0	0	0	0	0	0	0	0	0	0	0		0
Fort portal	19	Male	0	0	0	1	0	0	0	0	0	0	0	0	0	0		1
Fort portal	32	Female	0	0	0	0	0	0	0	0	0	0	0	0	0	0		0
Fort portal	23	Male	0	0	0	1	0	0	0	0	0	0	0	0	0	0		1
Fort portal	35	Female	0	0	0	1	0	0	0	0	0	0	0	0	0	0		1
Fort portal	56	Female	0	0	0	0	0	0	1	0	0	0	0	0	0	0		1
Fort portal	29	Male	0	0	0	1	0	0	0	0	0	0	0	0	0	0		1
Fort portal	55	Male	0	0	0	0	0	0	0	0	0	0	0	0	0	0		0
Fort portal	19	Male	0	0	0	1	0	0	0	0	0	0	0	0	0	0		1
Fort portal	41	Female	1	0	0	0	0	0	0	0	0	0	0	0	0	0		0
Fort portal	58	Female	0	0	0	0	1	0	0	0	0	0	0	0	0	0		1
Fort portal	59	Male	0	0	0	0	0	1	0	0	0	0	0	0	0	0		1
Fort portal	44	Female	0	0	0	0	0	0	0	0	0	0	0	0	0	0		0
Fort portal	32	Female	0	0	0	0	0	0	0	0	0	0	0	0	0	0		0
Fort portal	25	Male	0	0	0	0	0	0	0	0	0	0	0	0	0	1		0
Fort portal	13	Female	0	0	0	0	1	0	0	0	0	0	0	0	0	0		1
Fort portal	18	Male	0	0	0	1	0	0	0	0	0	0	0	0	0	0		1
Fort portal	52	Female	0	0	0	0	0	0	0	0	0	0	0	0	0	0		0
Fort portal	59	Female	0	0	0	0	0	0	0	0	0	0	0	0	0	0		0
Fort portal	45	Female	0	0	0	1	0	0	0	0	0	0	0	0	0	0		1
Fort portal	29	Female	0	0	0	0	0	0	0	0	0	1	0	0	0	0		1
Fort portal	35	Female	0	0	0	0	0	1	0	0	0	0	0	0	0	0		1
Fort portal	53	Female	1	0	0	0	0	0	0	0	0	0	0	0	0	0		0
Fort portal	40	Female	0	0	0	0	0	0	0	0	0	0	0	0	0	0		0
Fort portal	29	Female	0	0	0	0	0	0	1	0	0	0	0	0	0	0		1
Fort portal	30	Male	0	0	0	0	0	0	0	0	0	0	0	0	0	0		0
Fort portal	50	Male	0	0	0	0	0	0	1	0	0	0	0	0	0	0		1
Fort portal	27	Female	0	0	0	0	0	0	1	0	0	0	0	0	0	0		1
Fort portal	50	Female	0	0	0	1	0	0	1	0	0	0	0	0	0	0		2
Fort portal	53	Female	0	0	0	0	0	0	0	1	0	0	0	0	0	0		1
Fort portal	45	Male	0	0	0	0	0	0	0	0	0	0	0	0	0	0		0
Fort portal	70	Female	0	0	0	0	0	0	0	0	0	0	0	0	0	0		0
Fort portal	45	Male	0	0	0	0	0	0	0	0	0	0	0	0	0	0		0
Fort portal	24	Male	0	0	0	0	0	0	0	0	0	0	0	0	0	0		0
Fort portal	81	Male	0	0	0	0	0	0	0	0	0	0	0	0	0	0		0
Fort portal	42	Female	0	0	0	0	0	0	0	0	0	0	0	0	0	0		0
Fort portal	39	Male	0	0	0	0	0	0	1	0	0	0	0	0	0	0		1
Fort portal	43	Female	0	0	0	0	0	0	0	0	0	0	0	0	0	0		0
Fort portal	50	Female	0	0	0	0	0	0	1	0	0	0	0	0	0	0		1
Fort portal	28	Male	0	0	0	0	0	0	0	0	0	0	0	0	0	0		0
Fort portal	24	Male	1	0	0	0	0	0	0	0	0	0	0	0	0	0		0
Fort portal	65	Female	0	0	0	1	0	0	0	0	1	0	0	0	0	0		1
Fort portal	52	Female	0	0	0	0	0	0	1	0	0	0	0	0	0	0		1
Fort portal	38	Female	0	0	0	0	0	0	0	0	0	1	0	0	0	0		1
Fort portal	57	Male	0	0	0	0	0	0	0	0	0	0	0	0	0	0		0
Fort portal	67	Female	0	0	0	0	0	0	1	0	0	0	0	0	0	0		1
Fort portal	40	Female	0	0	0	0	0	0	0	0	0	0	0	0	0	0		0
Fort portal	43	Female	0	0	0	0	0	0	1	0	0	0	0	0	0	0		1
Fort portal	29	Female	0	0	0	0	0	0	0	0	0	0	0	0	0	0		0
Fort portal	30	Female	0	0	0	1	0	0	0	0	0	0	0	0	0	0		1
Fort portal	58	Female	0	0	0	0	0	0	1	0	0	0	0	0	0	0		1
Fort portal	33	Female	0	0	0	0	0	0	0	0	0	0	0	0	0	0		0
Fort portal	30	Female	0	0	0	1	0	0	0	0	0	0	0	0	0	0		1
Fort portal	60	Female	0	0	0	0	0	0	0	0	0	0	0	0	0	0		0
Fort portal	47	Female	0	0	0	0	0	0	0	0	0	0	0	0	0	0		0
Fort portal	45	Female	0	0	0	0	0	0	1	0	0	0	0	0	0	0		1
Fort portal	25	Female	0	0	0	0	0	0	0	0	0	0	0	0	0	0		0
Fort portal	61	Female	0	0	0	0	0	0	1	0	0	0	0	0	0	0		1
Fort portal	55	Female	0	0	0	0	0	0	0	0	0	0	0	0	0	0		0
Fort portal	60	Female	0	0	0	0	0	0	0	0	0	0	0	0	0	0		0
Fort portal	65	Female	0	0	0	0	0	0	0	0	0	0	0	0	0	0		0
Fort portal	60	Female	0	0	0	0	0	0	0	0	0	1	0	0	0	0		1
Fort portal	47	Female	0	0	0	0	0	0	0	0	0	0	0	0	0	0		0
Fort portal	59	Male	0	0	0	1	0	0	0	0	0	0	0	0	0	0		1
Fort portal	64	Female	0	0	0	0	0	0	0	0	0	0	0	0	0	0		0
Fort portal	30	Male	0	0	0	0	0	0	0	0	0	0	0	0	0	0		0
Fort portal	24	Male	0	0	0	0	0	0	0	0	0	0	0	0	0	0		0
Fort portal	60	Male	0	0	0	0	0	0	0	0	0	0	0	0	0	0		0
Fort portal	38	Female	0	0	0	0	0	0	0	0	0	0	0	0	0	0		0
Fort portal	69	Female	0	0	0	0	0	0	0	1	0	1	0	0	0	0		2
Fort portal	72	Female	0	0	0	1	0	0	0	0	0	0	0	0	0	0		1
Fort portal	48	Female	0	0	0	0	0	0	0	0	0	0	0	0	0	0		0
Fort portal	49	Male	0	0	0	0	0	0	0	0	0	0	0	0	0	0		0
Fort portal	46	Female	0	0	0	0	0	0	1	0	0	0	0	0	0	0		1
Fort portal	19	Female	0	0	0	0	0	0	1	0	0	0	0	0	0	0		1
Fort portal	43	Female	0	0	0	0	0	0	0	0	0	0	0	0	0	0		0
Fort portal	14	Female	0	0	0	0	0	0	0	0	0	0	0	0	0	0		0
Fort portal	64	Female	0	0	0	0	0	0	1	0	0	0	0	0	0	0		1
Fort portal	44	Female	0	0	0	0	0	0	0	0	0	0	0	0	0	0		0
Fort portal	20	Female	0	0	0	0	0	0	1	0	0	0	0	0	0	0		1
Fort portal	45	Female	0	0	0	1	0	0	0	0	0	0	0	0	0	0		1
Fort portal	30	Male	1	0	0	0	0	0	0	0	0	0	0	0	0	0		0
Fort portal	52	Female	0	0	0	0	0	0	1	0	0	0	0	0	0	0		1
Fort portal	36	Male	0	0	0	0	0	0	0	0	0	0	0	0	0	0		0
Fort portal	59	Female	0	0	0	0	0	0	0	0	0	0	0	0	0	0		0
Fort portal	56	Female	0	0	0	0	0	0	0	0	0	0	0	0	0	0		0
Fort portal	41	Male	0	0	0	0	0	0	1	0	0	0	0	0	0	0		1
Fort portal	20	Male	1	0	0	0	0	0	0	0	0	0	0	0	0	0		0
Fort portal	52	Female	0	0	0	0	0	0	0	0	0	0	0	0	0	0		0
Fort portal	60	Male	0	0	0	0	1	0	0	0	0	0	0	0	0	0		1
Fort portal	40	Female	0	0	0	0	0	0	0	0	0	0	0	0	0	0		0
Fort portal	9	Male	0	0	0	1	0	0	0	0	0	0	0	0	0	0		1
Fort portal	33	Male	0	0	0	0	0	0	0	0	0	1	0	0	0	0		1
Fort portal	29	Male	0	0	0	0	0	1	0	0	0	0	0	0	0	0		1
Fort portal	29	Male	0	0	0	0	0	0	0	0	0	1	0	0	0	0		1
Fort portal	54	Male	0	0	0	1	0	0	0	0	0	0	0	0	0	0		1
Fort portal	30	Female	0	0	0	0	0	0	0	0	0	0	0	0	0	0		0
Fort portal	50	Female	0	0	0	0	0	0	0	0	0	1	0	0	0	0		1
Fort portal	72	Female	0	0	0	0	0	0	0	0	0	1	0	0	0	0		1
Fort portal	49	Female	0	0	0	0	0	0	0	0	0	0	0	0	0	0		0
Fort portal	60	Female	0	0	0	0	0	0	0	0	0	1	0	0	0	0		1
Fort portal	49	Female	0	0	0	0	0	0	0	0	0	0	0	0	0	0		0
Fort portal	49	Female	0	0	0	0	0	0	0	0	0	0	0	0	0	0		0
Fort portal	49	Female	0	0	0	0	0	0	0	0	0	1	0	0	0	0		1
Fort portal	82	Female	0	0	0	0	0	0	0	0	0	0	0	0	0	0		0
Fort portal	78	Male	0	0	0	0	0	0	0	0	0	0	0	0	0	0		0
Fort portal	58	Female	0	0	0	0	0	0	0	0	0	0	0	0	0	0		0
Fort portal	32	Male	0	0	0	0	0	0	1	0	0	0	0	0	0	0		1
Fort portal	73	Female	0	0	0	0	0	0	0	0	0	0	0	0	0	0		0
Fort portal	29	Female	0	0	0	1	0	0	0	0	0	0	0	0	0	0		1
Fort portal	32	Female	0	0	0	0	0	0	1	0	0	0	0	0	0	0		1
Fort portal	30	Female	0	0	0	0	0	0	0	0	0	0	0	0	0	0		0
Fort portal	50	Female	0	0	0	1	0	0	0	0	0	0	0	0	0	0		1
Fort portal	72	Female	1	0	0	0	0	0	0	0	0	0	0	0	0	0		0
Fort portal	54	Female	0	0	0	0	0	0	0	0	0	1	0	0	0	0		1
Fort portal	52	Female	0	0	0	1	0	0	0	0	0	0	0	0	0	0		1
Fort portal	58	Female	0	0	0	0	0	0	0	0	0	1	0	0	0	0		1
Fort portal	42	Male	0	0	0	0	0	0	0	0	0	0	0	0	0	0		0
Fort portal	39	Female	0	0	0	0	0	0	0	0	0	0	0	0	0	0		0
Fort portal	58	Male	0	0	0	0	0	0	0	0	0	0	0	0	0	0		0
Fort portal	43	Female	0	0	0	1	0	0	0	0	0	0	0	0	0	0		1
Fort portal	60	Female	0	0	0	0	0	0	1	0	0	0	0	0	0	0		1
Fort portal	35	Female	0	0	0	0	0	0	1	0	0	0	0	0	0	0		1
Fort portal	63	Male	0	0	0	0	0	0	0	0	0	1	0	0	0	0		1
Fort portal	65	Female	0	0	0	0	0	0	0	1	0	0	0	0	0	0		1
Fort portal	45	Female	0	0	0	0	0	0	0	0	0	0	0	0	0	0		0
Fort portal	26	Female	0	0	0	0	0	0	0	0	0	1	0	0	0	0		1
Fort portal	54	Female	0	0	0	0	0	0	0	0	0	0	0	0	0	0		0
Fort portal	22	Male	0	0	0	1	0	0	0	0	0	0	0	0	0	0		1
Fort portal	38	Male	0	0	0	0	0	0	0	0	0	1	0	0	0	0		1
Fort portal	26	Female	0	0	0	1	0	0	0	0	0	0	0	0	0	0		1
Fort portal	45	Female	0	0	0	0	0	0	0	0	0	0	0	0	0	0		0
Fort portal	60	Female	0	0	0	0	0	0	0	0	0	0	0	0	0	0		0
Fort portal	60	Female	0	0	0	1	0	0	0	0	0	0	0	0	0	0		1
Fort portal	24	Female	0	0	0	0	0	0	0	0	1	0	0	0	0	0		0
Fort portal	65	Male	0	0	0	0	0	0	0	0	0	1	0	0	0	0		1
Fort portal	56	Female	0	1	0	0	0	0	0	0	0	0	0	0	0	0		0
Fort portal	43	Female	0	0	0	0	0	0	0	0	0	0	0	0	0	0		0
Fort portal	39	Female	0	0	0	0	0	0	1	0	0	0	0	0	0	0		1
Fort portal	57	Female	0	0	0	0	0	0	0	0	0	0	0	0	0	0		0
Fort portal	27	Male	0	0	0	0	0	0	0	0	0	0	0	0	0	0		0
Fort portal	52	Male	0	0	0	0	0	0	0	0	0	1	0	0	0	0		1
Fort portal	31	Male	1	0	0	0	0	0	0	0	0	0	0	0	0	0		0
Fort portal	30	Female	0	0	0	0	0	0	0	0	0	1	0	0	0	0		1
Fort portal	28	Female	0	0	0	0	1	0	0	0	0	0	0	0	0	0		1
Fort portal	45	Female	0	0	0	0	0	0	0	0	0	1	0	0	0	0		1
Fort portal	28	Female	0	0	0	0	0	0	0	0	0	1	0	0	0	0		1
Fort portal	52	Female	0	0	0	0	0	0	0	0	0	0	0	0	0	0		0
Fort portal	24	Female	0	0	0	0	0	0	1	0	0	0	0	0	0	0		1
Fort portal	30	Male	0	0	0	0	0	0	0	0	0	0	0	0	0	0		0
Fort portal	67	Female	0	0	0	0	0	0	0	0	0	0	0	0	0	0		0
Fort portal	45	Female	0	0	0	0	0	0	0	0	0	1	0	0	0	0		1
Fort portal	46	Female	0	0	0	0	0	0	0	0	0	1	0	0	0	0		1
Fort portal	27	Female	0	0	0	0	0	0	0	0	0	0	0	0	0	0		0
Fort portal	21	Female	0	0	0	0	0	0	1	0	0	0	0	0	0	0		1
Fort portal	52	Male	0	0	0	0	0	0	1	0	0	0	0	0	0	0		1
Fort portal	60	Female	0	0	0	0	0	0	0	0	0	1	0	0	0	0		1
Fort portal	24	Female	0	0	0	0	0	0	1	0	0	0	0	0	0	0		1
Fort portal	27	Male	0	0	0	0	0	0	0	0	0	1	0	0	0	0		1
Fort portal	55	Male	0	0	0	0	0	0	0	0	0	1	0	0	0	0		1
Fort portal	45	Female	0	0	0	0	0	0	0	0	0	1	0	0	0	0		1
Fort portal	34	Female	1	0	0	0	0	0	0	0	0	0	0	0	0	0		0
Fort portal	17	Female	1	0	0	0	0	0	0	0	0	0	0	0	0	0		0
Fort portal	36	Female	0	0	0	0	0	0	0	0	0	0	0	0	0	0		0
Fort portal	13	Female	0	0	0	1	0	0	0	0	0	0	0	0	0	0		1
Fort portal	53	Female	0	0	0	0	0	0	0	0	0	0	0	0	0	0		0
Fort portal	2	Female	0	0	0	0	0	0	0	0	0	0	0	0	0	0		0
Fort portal	45	Female	0	0	0	0	0	0	0	0	0	0	0	0	0	0		0
Fort portal	35	Female	0	0	0	0	0	0	0	0	0	0	0	0	0	0		0
Fort portal	45	Male	0	0	0	0	0	0	0	0	0	0	0	0	0	0		0
Fort portal	40	Female	0	0	0	0	0	0	1	0	0	0	0	0	0	0		1
Fort portal	55	Male	0	0	0	0	0	0	1	0	0	0	0	0	0	0		1
Fort portal	60	Female	0	0	0	0	0	1	0	0	0	0	0	0	0	0		1
Fort portal	33	Female	0	0	0	0	0	1	1	0	0	0	0	0	0	0		2
Fort portal	35	Female	0	0	0	0	0	1	1	0	0	0	0	0	0	0		2
Fort portal	36	Female	0	0	0	0	0	0	0	0	0	0	0	0	0	0		0
Fort portal	39	Male	0	0	0	0	0	0	1	0	0	0	0	0	0	0		1
Fort portal	59	Female	0	0	0	0	0	1	1	0	0	0	0	0	0	0		2
Fort portal	48	Female	0	0	0	0	0	0	1	0	0	0	0	0	0	0		1
Fort portal	54	Female	0	0	0	0	0	0	0	0	0	0	0	0	0	0		0
Fort portal	35	Female	0	0	0	0	1	0	0	0	0	0	0	0	0	0		1
Fort portal	53	Female	0	0	0	0	0	0	0	0	0	0	0	0	0	0		0
Fort portal	38	Female	0	0	0	0	0	0	1	0	0	0	0	0	0	0		1
Fort portal	33	Male	0	0	0	0	0	1	0	0	0	0	0	0	0	0		1
Fort portal	38	Female	0	0	0	0	0	1	0	0	0	0	0	0	0	0		1
Fort portal	30	Male	0	0	0	0	0	1	0	0	0	0	0	0	0	0		1
Fort portal	34	Female	0	0	0	0	0	0	0	0	0	0	0	0	0	0		0
Fort portal	44	Female	0	0	0	0	0	0	1	0	0	0	0	0	0	0		1
Fort portal	65	Female	0	0	0	0	0	0	0	0	0	1	0	0	0	0		1
Fort portal	21	Female	0	0	0	1	1	0	0	0	0	0	0	0	0	0		2
Fort portal	27	Male	0	0	0	0	0	0	0	0	0	1	0	0	0	0		1
Fort portal	38	Female	0	0	0	0	0	0	1	0	0	0	0	0	0	0		1
Fort portal	25	Male	0	0	0	0	0	0	0	0	0	0	0	1	0	0		0
Fort portal	38	Female	0	0	0	0	0	0	1	0	0	0	0	0	0	0		1
Fort portal	38	Male	0	0	0	0	0	0	0	0	0	0	0	1	0	0		0
Fort portal	36	Female	0	0	0	0	0	0	0	0	0	1	0	0	0	0		1
Fort portal	23	Female	0	0	0	0	0	0	1	0	0	0	0	0	0	0		1
Fort portal	40	Female	0	0	0	0	0	0	1	0	0	0	0	0	0	0		1
Fort portal	40	Female	0	0	0	0	0	0	1	0	0	0	0	0	0	0		1
Fort portal	18	Female	0	0	0	1	0	0	0	0	0	0	0	0	0	0		1
Fort portal	50	Female	0	0	0	0	0	0	0	0	0	0	0	0	0	0		0
Fort portal	37	Female	0	0	0	0	0	0	0	0	0	1	0	0	0	0		1
Fort portal	26	Male	0	0	0	0	0	0	0	0	0	0	0	0	0	0		0
Fort portal	29	Female	0	0	0	0	0	0	0	0	0	0	0	0	0	0		0
Fort portal	28	Female	0	0	0	1	0	0	0	0	0	0	0	0	0	0		1
Fort portal	39	Male	0	0	0	0	0	0	1	0	0	0	0	0	0	0		1
Fort portal	30	Female	0	0	0	0	0	0	0	0	0	1	0	0	0	0		1
Fort portal	11	Male	0	0	0	0	0	0	1	0	0	0	0	0	0	0		1
Fort portal	63	Female	0	0	0	0	0	0	0	0	0	1	0	0	0	0		1
Fort portal	40	Male	1	0	0	1	0	0	0	0	0	0	0	0	0	0		1
Fort portal	36	Male	0	0	0	0	0	0	0	0	0	0	0	0	0	0		0
Fort portal	26	Male	0	0	0	0	0	0	1	0	0	0	0	0	0	0		1
Fort portal	65	Female	0	0	0	0	0	0	0	0	0	0	0	0	0	0		0
Fort portal	17	Male	0	0	0	0	0	1	0	0	0	0	0	0	0	0		1
Fort portal	44	Female	0	0	0	0	0	0	1	0	0	1	0	0	0	0		2
Fort portal	38	Female	0	0	0	0	0	0	0	0	0	0	0	0	0	0		0
Fort portal	65	Female	0	0	0	1	0	0	0	0	0	0	0	0	0	0		1
Fort portal	64	Male	1	0	0	0	0	0	0	0	0	0	0	0	0	0		0
Fort portal	34	Male	0	0	0	0	0	0	0	0	0	0	0	0	0	0		0
Fort portal	52	Male	0	0	0	0	0	0	0	0	0	0	0	0	0	0		0
Fort portal	20	Male	1	0	0	0	0	0	0	0	0	0	0	0	0	0		0
Fort portal	41	Female	0	1	0	0	0	1	0	0	0	0	0	0	0	0		1
Fort portal	56	Female	0	0	0	0	0	0	0	0	0	0	0	0	0	0		0
Fort portal	0.58	Female	0	0	0	0	1	0	0	0	0	0	0	0	0	0		1
Fort portal	58	Male	0	0	0	1	0	0	0	0	0	0	0	0	0	0		1
Fort portal	40	Female	0	0	0	1	0	0	0	0	0	0	0	0	0	0		1
Fort portal	20	Male	0	0	0	0	0	0	0	0	0	0	0	0	0	0		0
Fort portal	50	Female	0	0	0	0	0	0	0	0	0	0	0	0	0	0		0
Fort portal	50	Male	0	0	0	1	0	0	0	0	0	0	0	0	0	0		1
Fort portal	16	Male	0	0	0	0	1	0	0	0	0	0	0	0	0	0		1
Fort portal	12	Male	0	0	0	0	1	0	0	0	0	0	0	0	0	0		1
Fort portal	36	Female	0	0	0	0	0	0	0	0	0	0	0	0	0	0		0
Fort portal	1	Male	0	0	0	1	0	0	0	0	0	0	0	0	0	0		1
Fort portal	45	Female	0	0	0	0	0	0	1	0	0	0	0	0	0	0		1
Fort portal	64	Male	0	0	0	0	0	0	0	0	0	0	0	0	0	0		0
Fort portal	25	Female	0	0	0	0	0	0	0	0	0	0	0	0	0	0		0
Fort portal	24	Female	0	0	0	0	0	1	0	0	0	0	0	0	0	0		1
Fort portal	25	Male	0	0	0	0	0	0	0	0	0	0	0	0	0	0		0
Fort portal	1	Female	0	0	0	0	0	0	0	0	0	1	0	0	0	0		1
Fort portal	48	Female	0	0	0	1	0	0	0	0	0	0	0	0	0	0		1
Fort portal	49	Female	0	0	0	0	0	0	0	0	0	0	0	0	0	0		0
Fort portal	23	Male	0	0	0	0	0	0	0	0	0	0	0	0	0	0		0
Fort portal	54	Male	0	0	0	0	0	0	0	0	0	0	0	0	0	0		0
Fort portal	30	Female	0	0	0	0	0	0	1	0	0	1	0	0	0	0		2
Fort portal	72	Male	0	0	0	0	0	0	0	0	0	0	0	0	0	0		0
Fort portal	62	Male	0	0	0	0	0	0	0	0	0	0	0	0	0	0		0
Fort portal	22	Male	0	0	0	0	0	0	0	0	0	0	0	0	0	0		0
Fort portal	48	Female	0	0	0	0	0	0	0	0	0	0	0	0	0	0		0
Fort portal	55	Female	0	0	0	0	0	0	0	0	0	0	0	0	0	0		0
Fort portal	55	Male	0	0	0	0	0	0	0	0	0	0	0	0	0	0		0
Fort portal	50	Female	0	0	0	0	0	0	1	0	0	0	0	0	0	0		1
Fort portal	29	Male	0	0	0	0	0	0	0	0	0	0	0	0	0	0		0
Fort portal	21	Female	0	0	0	0	0	0	0	0	0	0	0	0	0	0		0
Fort portal	48	Female	0	0	0	0	0	0	1	0	0	0	0	0	0	0		1
Fort portal	50	Female	0	0	0	0	0	0	0	0	0	0	0	0	0	0		0
Fort portal	16	Female	0	0	0	0	0	0	0	0	0	0	0	0	0	0		0
Fort portal	17	Female	0	0	0	0	0	0	0	0	0	1	0	0	0	0		1
Fort portal	37	Female	0	0	0	1	0	0	0	0	0	0	0	0	0	0		1
Fort portal	19	Male	0	0	0	0	0	0	0	0	0	0	0	0	0	0		0
Fort portal	22	Female	0	0	0	0	0	0	0	0	0	1	0	0	0	0		1
Fort portal	24	Male	0	0	0	0	0	0	0	0	0	0	0	0	0	0		0
Fort portal	37	Male	0	0	0	0	0	0	0	0	0	0	0	0	0	0		0
Fort portal	11	Female	0	0	0	1	0	0	0	0	0	0	0	0	0	0		1
Fort portal	29	Male	0	0	0	1	0	0	0	0	0	0	0	0	0	0		1
Fort portal	53	Female	0	0	0	0	0	0	0	0	0	0	0	0	0	0		0
Fort portal	44	Female	0	0	0	0	0	0	0	0	0	0	0	0	0	0		0
Fort portal	41	Female	0	0	0	0	0	0	0	0	0	0	0	0	0	0		0
Fort portal	70	Female	0	0	0	0	0	0	0	0	0	1	0	0	0	0		1
Fort portal	52	Female	0	1	0	0	0	0	0	0	0	0	0	0	0	0		0
Fort portal	18	Female	0	0	0	0	0	0	0	0	1	0	0	0	0	0		0
Fort portal	42	Male	0	0	0	0	0	0	0	0	0	1	0	0	0	0		1
Fort portal	26	Male	0	0	0	0	0	0	0	0	0	0	0	0	0	0		0
Fort portal	30	Female	0	0	0	0	0	0	0	0	1	0	0	0	0	0		0
Fort portal	61	Male	0	0	0	1	0	0	0	0	0	0	0	0	0	0		1
Fort portal	37	Female	0	0	0	0	0	0	1	0	0	0	0	0	0	0		1
Fort portal	59	Female	0	0	0	0	0	0	0	0	0	0	0	0	0	0		0
Fort portal	16	Female	0	0	0	1	0	0	0	0	0	0	0	0	0	0		1
Fort portal	55	Male	0	0	0	0	0	1	1	0	1	0	0	0	0	0		2
Fort portal	30	Male	0	0	0	0	0	0	1	0	0	0	0	0	0	0		1
Fort portal	40	Female	0	0	0	0	0	0	1	0	0	0	0	0	0	0		1
Fort portal	42	Female	0	1	0	0	0	0	0	0	0	0	0	0	0	0		0
Fort portal	52	Female	0	0	0	0	0	0	1	0	0	0	0	0	0	0		1
Fort portal	29	Female	0	0	0	0	0	0	0	0	0	0	0	0	0	0		0
Fort portal	69	Male	0	0	0	1	0	0	0	0	0	0	0	0	0	0		1
Fort portal	35	Female	0	0	0	0	0	0	1	0	0	0	0	0	0	0		1
Fort portal	24	Female	0	0	0	0	0	0	0	0	0	0	0	0	0	0		0
Fort portal	38	Female	0	0	0	0	0	0	0	0	0	0	0	0	0	0		0
Fort portal	72	Female	0	0	0	0	0	0	0	0	1	0	0	0	0	0		0
Fort portal	45	Female	0	0	0	1	0	0	0	0	0	0	0	0	0	0		1
Fort portal	46	Female	0	0	0	0	0	0	1	0	0	1	0	0	0	0		2
Fort portal	34	Male	0	0	0	0	0	0	1	0	0	0	0	0	0	0		1
Fort portal	24	Female	0	0	0	0	0	0	0	0	0	1	0	0	0	0		1
Fort portal	25	Male	0	0	0	1	0	0	0	0	0	0	0	0	0	0		1
Fort portal	20	Female	0	0	0	0	0	0	0	0	0	0	0	0	0	0		0
Fort portal	23	Male	0	0	0	0	0	0	0	0	0	0	0	0	0	0		0
Fort portal	51	Male	0	0	0	0	0	0	0	0	0	1	0	0	0	0		1
Fort portal	42	Female	0	0	0	0	0	0	1	0	0	0	0	0	0	0		1
Fort portal	27	Male	0	0	0	0	0	0	0	0	0	0	0	0	0	0		0
Fort portal	18	Female	0	0	0	0	0	0	0	0	0	0	0	0	0	0		0
Fort portal	60	Male	0	0	0	0	0	0	0	0	0	0	0	0	0	0		0
Fort portal	59	Female	0	1	0	0	0	0	0	0	0	0	0	0	0	0		0
Fort portal	52	Female	0	0	0	0	0	0	0	0	0	0	0	0	0	0		0
Fort portal	24	Female	0	0	0	0	0	0	0	0	0	0	0	0	0	0		0
Fort portal	59	Male	0	0	0	0	0	0	0	0	0	0	0	0	0	0		0
Fort portal	35	Male	0	0	0	0	0	0	0	0	0	0	0	0	0	0		0
Fort portal	32	Female	0	0	0	0	0	0	0	0	0	0	0	0	0	0		0
Fort portal	24	Female	0	0	0	0	0	0	0	0	0	0	0	0	0	0		0
Fort portal	35	Female	0	0	0	0	0	0	0	0	0	0	0	0	0	0		0
Fort portal	47	Male	0	0	0	0	0	0	0	0	0	1	0	0	0	0		1
Fort portal	27	Female	0	0	0	0	0	0	0	0	0	1	0	0	0	0		1
Fort portal	38	Male	0	0	0	0	0	0	1	0	0	0	0	0	0	0		1
Fort portal	27	Female	0	0	0	0	0	0	0	0	0	1	0	0	0	0		1
Fort portal	34	Male	0	0	0	0	0	0	0	0	0	1	0	0	0	0		1
Fort portal	35	Male	0	0	0	0	0	0	0	0	0	1	0	0	0	0		1
Fort portal	17	Male	0	0	0	0	0	0	0	0	0	0	0	0	0	0		0
Fort portal	69	Male	0	0	0	0	0	0	0	0	0	0	0	0	0	0		0
Fort portal	37	Female	0	0	0	0	0	0	1	0	0	0	0	0	0	0		1
Fort portal	19	Female	0	0	0	0	0	0	0	0	0	0	0	0	0	0		0
Fort portal	50	Female	1	0	0	0	0	0	0	0	0	0	0	0	0	0		0
Fort portal	36	Male	0	0	0	0	0	0	1	0	0	0	0	0	0	0		1
Fort portal	50	Female	0	0	0	0	0	0	1	0	0	0	0	0	0	0		1
Fort portal	37	Female	0	0	0	0	0	0	0	0	0	0	0	0	0	0		0
Fort portal	39	Male	0	1	0	0	0	0	0	0	0	0	0	0	0	0		0
Fort portal	15	Male	0	0	0	0	0	0	0	0	0	0	0	0	0	0		0
Fort portal	27	Female	0	0	0	0	0	0	0	0	0	0	0	0	0	0		0
Fort portal	18	Female	0	0	0	0	0	0	1	0	0	0	0	0	0	0		1
Fort portal	24	Female	0	0	0	0	0	0	0	0	0	1	0	0	0	0		1
Fort portal	62	Male	0	0	0	0	1	0	0	0	0	0	0	0	0	0		1
Fort portal	24	Female	0	0	0	0	0	0	0	0	0	0	0	0	0	0		0
Fort portal	25	Female	0	0	0	0	0	0	0	0	0	0	0	0	0	0		0
Fort portal	48	Female	0	0	0	0	0	0	0	1	0	0	0	0	0	0		1
Fort portal	59	Female	1	0	0	0	0	0	0	0	0	0	0	0	0	0		0
Fort portal	21	Female	0	0	0	0	0	0	0	0	0	0	0	0	0	0		0
Fort portal	26	Male	0	0	0	0	0	0	1	0	0	0	0	0	0	0		1
Fort portal	25	Male	0	0	0	0	0	0	1	0	0	0	0	0	0	0		1
Fort portal	24	Male	0	0	0	0	0	0	1	0	0	0	0	0	0	0		1
Fort portal	21	Male	0	0	0	0	1	0	0	0	0	0	0	0	0	0		1
Fort portal	20	Female	0	0	0	0	0	0	0	0	1	0	0	0	0	0		0
Fort portal	30	Male	0	0	0	0	0	0	1	0	0	0	0	0	0	0		1
Fort portal	27	Female	0	0	0	0	1	0	0	0	0	0	0	0	0	0		1
Fort portal	47	Female	0	0	0	0	0	1	1	0	0	0	0	0	0	0		2
Fort portal	20	Female	0	0	0	0	1	0	0	0	0	0	0	0	0	0		1
Fort portal	30	Male	0	0	0	0	0	0	0	0	0	0	0	0	0	0		0
Fort portal	60	Male	0	0	0	0	0	0	0	0	0	0	0	0	0	0		0
Fort portal	54	Male	0	0	0	0	0	0	1	0	0	0	0	0	0	0		1
Fort portal	78	Female	0	0	0	0	0	0	0	0	0	0	0	0	0	0		0
Fort portal	50	Female	0	0	0	0	1	0	0	0	0	0	0	0	0	0		1
Fort portal	63	Female	0	0	0	0	0	1	1	0	0	0	0	0	0	0		2
Fort portal	33	Female	0	0	0	0	0	0	1	0	0	0	0	0	0	0		1
Fort portal	42	Female	0	0	0	0	1	0	0	0	0	0	0	0	0	0		1
Fort portal	24	Female	0	0	0	0	0	0	0	0	0	1	0	0	0	0		1
Fort portal	67	Female	0	0	0	1	0	0	0	0	0	0	0	0	0	0		1
Fort portal	32	Female	0	0	0	0	0	0	0	0	0	0	0	0	0	0		0
Fort portal	18	Male	0	0	0	0	0	0	0	0	0	1	0	0	0	0		1
Fort portal	38	Female	0	0	0	0	0	0	0	0	0	0	0	0	0	0		0
Fort portal	38	Male	0	0	0	0	0	0	1	0	0	0	0	0	0	0		1
Fort portal	60	Female	0	0	0	1	0	0	0	0	0	0	0	0	0	0		1
Fort portal	40	Female	0	0	0	0	0	0	1	0	0	0	0	0	0	0		1
Fort portal	60	Female	0	0	0	0	0	0	0	0	0	0	0	0	0	0		0
Fort portal	80	Male	0	0	0	0	0	0	0	0	0	0	0	0	0	0		0
Fort portal	35	Female	0	0	0	0	0	0	0	0	0	0	0	0	0	0		0
Fort portal	41	Female	0	0	0	0	0	0	0	0	0	0	0	0	0	0		0
Fort portal	59	Female	0	0	0	0	0	0	0	0	0	0	0	0	0	0		0
Fort portal	70	Male	0	0	0	0	0	0	0	0	0	0	0	0	0	0		0
Fort portal	45	Male	0	0	0	0	0	0	0	0	0	0	0	0	0	0		0
Fort portal	47	Female	0	0	0	1	0	0	1	0	0	0	0	0	0	0		2
Fort portal	48	Female	0	0	0	0	0	0	1	0	0	0	0	0	0	0		1
Fort portal	18	Male	1	0	0	0	0	0	0	0	0	0	0	0	0	0		0
Fort portal	35	Female	0	0	0	1	0	0	0	0	0	0	0	0	0	0		1
Fort portal	52	Female	0	0	0	0	0	0	1	0	0	0	0	0	0	0		1
Fort portal	40	Male	0	0	0	0	0	0	1	0	0	0	0	0	0	0		1
Fort portal	52	Female	0	0	0	0	0	0	1	0	0	0	0	0	0	0		1
Fort portal	50	Female	0	0	0	0	0	0	1	0	0	0	0	0	0	0		1
Fort portal	17	Female	0	0	0	0	0	0	1	0	0	0	0	0	0	0		1
Fort portal	25	Female	0	0	0	1	0	0	0	0	0	0	0	0	0	0		1
Fort portal	58	Female	0	0	0	1	0	0	0	0	0	0	0	0	0	0		1
Fort portal	53	Female	0	0	0	0	0	0	1	0	0	0	0	0	0	0		1
Fort portal	48	Female	0	0	0	1	0	0	0	0	0	0	0	0	0	0		1
Fort portal	45	Female	0	0	0	0	0	1	1	0	0	0	0	0	0	0		2
Fort portal	33	Female	0	0	0	0	0	0	1	0	0	0	0	0	0	0		1
Fort portal	36	Female	0	0	0	0	0	0	0	0	0	0	0	0	0	0		0
Fort portal	45	Female	0	0	0	0	0	0	0	0	0	0	0	0	0	0		0
Fort portal	26	Female	0	0	0	0	0	0	0	0	0	0	0	0	0	0		0
Fort portal	48	Female	0	0	0	0	0	0	0	0	0	0	0	0	0	0		0
Fort portal	45	Female	0	0	0	0	0	1	1	0	0	0	0	0	0	0		2
Fort portal	32	Female	0	0	0	1	0	0	0	0	0	0	0	0	0	0		1
Fort portal	63	Female	0	0	0	0	0	0	1	0	0	0	0	0	0	0		1
Fort portal	52	Female	0	0	0	0	0	0	1	0	0	0	0	0	0	0		1
Fort portal	36	Female	0	0	0	1	0	0	0	0	0	0	0	0	0	0		1
Fort portal	38	Female	0	0	0	0	0	0	0	0	0	0	0	0	0	0		0
Fort portal	64	Female	0	0	0	0	0	0	0	0	0	0	0	0	0	0		0
Fort portal	51	Female	0	0	0	0	1	0	0	0	0	0	0	0	0	0		1
Fort portal	55	Female	0	0	0	0	0	0	1	0	0	0	0	0	0	0		1
Fort portal	55	Male	0	0	0	0	0	0	0	0	0	0	0	0	0	0		0
Fort portal	30	Male	0	0	0	0	0	0	0	0	0	1	0	0	0	0		1
Fort portal	23	Female	0	0	0	0	0	0	1	0	0	0	0	0	0	0		1
Fort portal	18	Female	0	0	0	0	0	0	1	0	0	0	0	0	0	0		1
Fort portal	17	Female	0	0	0	1	0	0	0	0	0	0	0	0	0	0		1
Fort portal	50	Female	0	0	0	0	0	0	0	0	0	0	0	0	0	0		0
Fort portal	68	Male	0	0	0	1	0	0	0	0	0	0	0	0	0	0		1
Fort portal	24	Male	0	0	0	0	1	0	0	0	0	0	0	0	0	0		1
Fort portal	40	Female	0	0	0	0	0	0	1	0	0	0	0	0	0	0		1
Fort portal	13	Male	0	0	0	0	0	0	0	0	0	1	0	0	0	0		1
Fort portal	74	Female	0	0	0	1	0	0	0	0	0	0	0	0	0	0		1
Fort portal	30	Female	0	0	0	0	0	0	1	0	0	0	0	0	0	0		1
Fort portal	43	Male	0	0	0	0	0	0	0	0	0	1	0	0	0	0		1
Fort portal	25	Female	0	0	0	0	0	0	0	0	0	1	0	0	0	0		1
Fort portal	64	Female	0	0	0	0	0	0	1	0	0	0	0	0	0	0		1
Fort portal	70	Female	0	0	0	1	0	0	0	0	0	0	0	0	0	0		1
Fort portal		Male	0	0	0	0	0	0	0	0	0	1	0	0	0	0		1
Fort portal	58	Male	0	0	0	0	0	0	0	0	0	1	0	0	0	0		1
Fort portal	19	Male	0	0	0	0	0	0	1	0	0	0	0	0	0	0		1
Fort portal	46	Female	0	0	0	0	0	0	0	0	0	0	0	0	0	0		0
Fort portal	69	Male	0	0	0	0	0	0	0	0	0	0	0	0	0	0		0
Fort portal	16	Male	0	0	0	0	0	0	1	0	0	0	0	0	0	0		1
Fort portal	32	Male	0	0	0	0	0	0	0	0	0	1	0	0	0	0		1
Fort portal	49	Female	0	0	0	0	0	0	0	0	0	1	0	0	0	0		1
Fort portal	48	Female	0	0	0	0	0	0	0	0	0	0	0	0	0	0		0
Fort portal	73	Female	0	0	0	0	0	0	0	0	0	0	0	1	0	0		0
Fort portal	32	Female	0	0	0	0	0	0	0	0	0	0	0	0	0	0		0
Fort portal	60	Female	0	0	0	0	0	0	0	0	0	0	0	0	0	0		0
Fort portal	61	Female	0	0	0	0	0	0	0	0	0	0	0	1	0	0		0
Fort portal	29	Female	0	0	0	0	0	0	0	0	0	0	0	0	0	0		0
Fort portal	55	Female	0	0	0	0	0	0	1	0	0	0	0	0	0	0		1
Fort portal	40	Female	0	0	0	0	0	0	0	0	0	1	0	0	0	0		1
Fort portal	36	Female	0	0	0	0	0	0	0	0	0	0	0	0	0	0		0
Fort portal	52	Female	0	0	0	0	0	0	0	0	0	0	0	0	0	0		0
Fort portal	63	Female	0	0	0	0	0	0	0	0	0	0	0	0	0	0		0
Fort portal	57	Female	0	0	0	1	0	0	0	0	0	0	0	0	0	0		1
Fort portal	69	Female	0	0	0	0	0	0	0	0	0	1	0	0	0	0		1
Fort portal	42	Female	0	0	0	0	0	0	0	0	0	0	0	0	0	0		0
Fort portal	49	Female	0	0	0	1	0	0	0	0	0	0	0	0	0	0		1
Fort portal	50	Female	0	0	0	0	0	0	0	0	0	1	0	0	0	0		1
Fort portal	29	Male	0	0	0	0	0	0	0	0	0	0	0	0	0	0		0
Fort portal	50	Male	0	0	0	0	0	0	0	0	0	0	0	0	0	0		0
Fort portal	29	Male	0	0	0	0	0	0	0	0	0	0	0	0	0	0		0
Fort portal	17	Male	0	0	0	0	0	0	1	0	0	0	0	0	0	0		1
Fort portal	80	Female	0	0	0	0	0	0	1	0	0	0	0	0	0	0		1
Fort portal	62	Female	0	0	0	0	0	0	1	0	0	0	0	0	0	0		1
Fort portal	46	Female	0	0	0	1	0	0	0	0	0	0	0	0	0	0		1
Fort portal	21	Female	0	0	0	0	0	0	1	0	0	0	0	0	0	0		1
Fort portal	40	Male	0	0	0	0	0	0	0	0	0	0	0	0	0	0		0
Fort portal	15	Female	0	0	0	0	0	0	1	0	0	0	0	0	0	0		1
Fort portal	18	Female	0	0	0	0	0	0	1	0	0	0	0	0	0	0		1
Fort portal	49	Male	0	0	0	0	0	0	1	0	0	0	0	0	0	0		1
Fort portal	64	Female	0	0	0	1	0	0	0	0	0	0	0	0	0	0		1
Fort portal	40	Male	0	1	0	0	0	0	0	0	0	0	0	0	0	0		0
Fort portal	20	Female	0	0	0	0	0	0	0	0	0	0	0	0	0	0		0
Fort portal	51	Female	0	0	0	1	0	0	0	0	0	0	0	0	0	0		1
Fort portal	70	Female	0	0	0	0	0	0	1	0	0	0	0	0	0	0		1
Fort portal	14	Female	0	0	0	0	0	0	1	0	0	0	0	0	0	0		1
Fort portal	63	Female	0	0	0	0	0	0	1	0	0	0	0	0	0	0		1
Fort portal	62	Female	0	0	0	0	0	0	0	0	0	0	0	0	0	0		0
Fort portal	50	Female	0	0	0	0	0	0	0	0	0	1	0	0	0	0		1
Fort portal	28	Female	0	0	0	0	1	0	0	0	0	0	0	0	0	0		1
Fort portal	56	Male	0	0	0	0	0	0	0	0	0	0	0	0	0	0		0
Fort portal	54	Female	0	0	0	0	0	0	0	0	0	0	0	0	0	0		0
Fort portal	12	Female	0	0	0	1	0	0	0	0	0	0	0	0	0	0		1
Fort portal	80	Female	0	0	0	0	0	0	1	0	0	0	0	0	0	0		1
Fort portal	22	Female	0	0	0	0	1	0	1	0	0	0	0	0	0	0		2
Fort portal	42	Female	0	0	0	0	0	0	0	0	0	0	0	0	0	0		0
Fort portal	36	Female	0	0	0	0	0	0	1	0	0	0	0	0	0	0		1
Fort portal	29	Male	0	0	0	0	0	0	1	0	0	0	0	0	0	0		1
Fort portal	46	Male	0	0	0	0	0	0	0	0	0	0	0	0	0	0		0
Fort portal	29	Female	0	0	0	0	1	0	0	0	0	0	0	0	0	0		1
Fort portal	30	Female	0	0	0	0	0	0	0	0	0	0	0	0	0	0		0
Fort portal	40	Female	0	0	0	0	0	0	0	0	0	0	0	0	0	0		0
Fort portal	60	Female	0	0	0	0	0	1	1	0	0	0	0	0	0	0		2
Fort portal	40	Female	0	0	0	0	0	0	0	0	0	0	0	0	0	0		0
Fort portal	29	Female	0	0	0	1	0	0	0	0	0	0	0	0	0	0		1
Fort portal	57	Male	0	0	0	0	0	0	0	0	0	0	0	0	0	0		0
Fort portal	38	Female	0	0	0	0	0	0	0	0	0	0	0	0	0	0		0
Fort portal	45	Female	0	0	0	0	0	0	1	0	0	0	0	0	0	0		1
Fort portal	22	Female	0	0	0	0	0	0	0	0	0	0	0	0	0	0		0
Fort portal	33	Male	0	0	0	0	0	0	0	0	0	1	0	0	0	0		1
Fort portal	58	Male	0	0	0	0	0	0	0	0	0	0	0	0	0	0		0
Fort portal	19	Male	0	0	0	0	0	0	0	0	0	0	0	0	0	0		0
Fort portal	71	Male	0	0	0	0	0	0	1	0	0	0	0	0	0	0		1
Fort portal	46	Female	0	0	0	0	0	0	1	0	0	0	0	0	0	0		1
Fort portal	43	Female	0	0	0	0	0	0	1	0	0	0	0	0	0	0		1
Fort portal	30	Male	0	0	0	0	0	1	0	0	0	0	0	0	0	0		1
Fort portal	32	Female	0	0	0	1	0	0	0	0	0	0	0	0	0	0		1
Fort portal	38	Female	0	0	0	0	0	0	0	0	0	0	0	0	0	0		0
Fort portal	24	Male	0	0	0	0	1	0	0	0	0	0	0	0	0	0		1
Fort portal	34	Male	0	0	0	0	0	0	0	0	0	0	0	0	0	0		0
Fort portal	38	Female	0	0	0	1	0	0	0	0	0	0	0	0	0	0		1
Fort portal	50	Female	0	0	0	0	0	0	1	0	0	0	0	0	0	0		1
Fort portal	34	Male	0	0	0	0	0	0	1	0	0	0	0	0	0	0		1
Fort portal	46	Female	0	0	0	0	0	0	1	0	0	0	0	0	0	0		1
Fort portal	46	Male	0	0	0	0	0	0	1	0	0	0	0	0	0	0		1
Fort portal	72	Female	0	0	0	0	0	0	0	0	0	1	0	0	0	0		1
Fort portal	45	Male	0	0	0	0	0	0	0	0	0	1	0	0	0	0		1
Fort portal	67	Female	0	0	0	0	0	0	1	0	0	0	0	0	0	0		1
Fort portal	40	Female	0	0	0	0	0	0	0	0	0	1	0	0	0	0		1
Fort portal	32	Female	0	0	0	0	0	0	0	0	0	0	0	0	0	0		0
Fort portal	18	Male	0	0	0	0	0	0	0	0	0	0	0	0	0	0		0
Fort portal	54	Female	0	0	0	0	0	0	0	0	0	0	0	0	0	0		0
Fort portal	48	Male	0	0	0	0	0	0	1	0	0	0	0	0	0	0		1
Fort portal	45	Female	0	0	0	0	1	0	0	0	0	0	0	0	0	0		1
Fort portal	69	Female	0	0	0	0	0	0	1	0	0	0	0	0	0	0		1
Fort portal	33	Female	0	0	0	0	0	0	1	0	0	0	0	0	0	0		1
Fort portal	15	Female	0	0	0	0	0	0	1	0	0	0	0	0	0	0		1
Fort portal	22	Male	0	0	0	0	0	0	1	0	0	0	0	0	0	0		1
Fort portal	62	Female	0	0	0	0	0	0	1	0	0	0	0	0	0	0		1
Fort portal	60	Female	0	0	0	0	1	0	0	0	0	0	0	0	0	0		1
Fort portal	40	Female	0	0	0	1	0	0	0	0	0	0	0	0	0	0		1
Fort portal	56	Male	0	0	0	0	1	0	0	0	0	0	0	0	0	0		1
Fort portal	67	Male	0	0	0	1	0	1	0	0	0	0	0	0	0	0		2
Fort portal	40	Female	0	0	0	0	0	1	0	0	1	0	0	0	0	0		1
Fort portal	58	Male	0	0	0	0	0	0	1	0	0	0	0	0	0	0		1
Fort portal	41	Female	0	0	0	0	0	0	1	0	0	0	0	0	0	0		1
Fort portal	26	Male	0	0	0	0	0	0	0	0	1	0	0	0	0	0		0
Fort portal	26	Male	0	0	0	0	0	0	1	0	0	0	0	0	0	0		1
Fort portal	25	Male	0	0	0	0	0	1	1	0	1	0	0	0	0	0		2
Fort portal	21	Female	0	0	0	0	0	0	1	0	0	0	0	0	0	0		1
Fort portal	35	Female	0	0	0	0	0	0	0	0	0	0	0	0	0	0		0
Fort portal	49	Female	0	0	0	0	0	0	0	0	0	0	0	0	0	0		0
Fort portal	28	Male	0	0	0	0	0	0	0	0	0	0	0	0	0	0		0
Fort portal	47	Female	0	0	1	0	0	0	0	0	0	0	0	0	0	0		0
Fort portal	43	Female	0	0	0	0	0	0	0	0	0	0	0	0	0	0		0
Fort portal	47	Male	0	0	0	0	0	0	0	0	0	0	0	0	0	0		0
Fort portal	30	Female	0	0	0	1	0	0	0	0	0	0	0	0	0	0		1
Fort portal	62	Male	0	0	0	0	0	0	0	0	0	0	0	0	0	0		0
Fort portal	15	Male	0	0	0	0	0	0	1	0	0	0	0	0	0	0		1
Fort portal	16	Male	0	0	0	1	0	0	0	0	0	0	0	0	0	0		1
Fort portal	37	Male	1	0	0	0	0	0	0	0	0	0	0	0	0	0		0
Fort portal	25	Female	0	0	0	1	0	0	0	0	0	0	0	0	0	0		1
Fort portal	49	Male	0	0	0	0	0	0	0	0	0	0	0	1	0	0		0
Fort portal	31	Female	0	0	0	0	0	0	0	0	0	0	0	0	0	0		0
Fort portal	15	Female	0	0	0	0	0	0	1	0	0	0	0	0	0	0		1
Fort portal	42	Female	0	0	0	0	0	0	1	0	0	0	0	0	0	0		1
Fort portal	62	Female	0	0	0	0	0	0	1	0	1	0	0	0	0	0		1
Fort portal	54	Female	0	0	0	0	0	0	0	0	0	0	0	0	0	0		0
Fort portal	26	Female	0	0	0	1	0	0	0	0	0	0	0	0	0	0		1
Fort portal	58	Female	0	0	0	0	0	1	1	0	0	0	0	0	0	0		2
Fort portal	25	Female	0	0	0	0	0	0	1	0	0	0	0	0	0	0		1
Fort portal	19	Male	0	0	0	1	0	0	0	0	0	0	0	0	0	0		1
Fort portal	49	Female	0	0	0	0	0	0	1	0	0	0	0	0	0	0		1
Fort portal	59	Male	0	0	0	1	0	0	0	0	0	0	0	0	0	0		1
Fort portal	43	Female	0	0	0	0	0	0	1	0	0	0	0	0	0	0		1
Fort portal	28	Male	0	0	0	0	0	0	0	0	1	0	0	0	0	0		0
Fort portal	27	Female	0	0	0	0	0	0	1	0	0	0	0	0	0	0		1
Fort portal	22	Female	0	0	0	0	0	0	1	0	0	0	0	0	0	0		1
Fort portal	27	Female	0	0	0	0	0	0	1	0	0	0	0	0	0	0		1
Fort portal	20	Female	0	0	0	1	0	1	1	0	0	0	0	0	0	0		3
Fort portal	50	Female	0	0	0	0	0	0	0	0	0	0	0	0	0	0		0
Fort portal	40	Female	0	0	0	0	0	0	1	0	0	0	0	0	0	0		1
Fort portal	33	Female	0	0	0	0	0	0	0	0	1	1	0	0	0	0		1
Fort portal	27	Female	0	0	0	0	1	0	0	0	0	0	0	0	0	0		1
Fort portal	15	Male	0	0	0	0	0	0	0	0	0	0	0	0	0	0		0
Fort portal	28	Male	1	0	0	0	0	0	0	0	0	0	0	0	0	0		0
Fort portal	19	Male	0	0	0	0	0	0	1	0	0	0	0	0	0	0		1
Fort portal	60	Female	0	0	0	0	0	0	0	0	0	0	0	0	0	0		0
Fort portal	28	Male	0	0	0	0	0	0	1	0	0	0	0	0	0	0		1
Fort portal	50	Female	0	0	0	0	0	1	0	0	0	0	0	0	0	0		1
Fort portal	43	Female	0	0	0	1	0	0	0	0	1	0	0	0	0	0		1
Fort portal	23	Male	0	0	0	0	0	0	0	0	0	0	0	0	0	0		0
Fort portal	36	Male	0	0	0	0	0	0	0	0	1	0	0	0	0	0		0
Fort portal	24	Male	0	0	0	0	0	0	1	0	0	0	0	0	0	0		1
Fort portal	19	Male	0	0	0	0	0	0	0	0	0	1	0	0	0	0		1
Fort portal	64	Female	0	0	0	0	0	1	0	0	0	1	0	0	0	0		2
Fort portal	43	Male	0	0	0	0	0	0	1	0	1	0	0	0	0	0		1
Fort portal	33	Female	0	0	0	0	0	0	1	0	0	0	0	0	0	0		1
Fort portal	29	Male	0	0	0	0	0	0	1	0	1	0	0	0	0	0		1
Fort portal	24	Female	0	0	0	0	0	1	0	0	0	0	0	0	0	0		1
Fort portal	25	Male	0	0	0	0	1	0	1	0	0	0	0	0	0	0		2
Fort portal	17	Male	0	0	0	0	1	1	0	0	0	0	0	0	0	0		2
Fort portal	33	Female	0	0	0	0	1	0	0	0	0	0	0	0	0	0		1
Fort portal	27	Male	0	0	0	0	0	0	1	0	0	0	0	0	0	0		1
Fort portal	56	Female	0	0	0	0	0	0	0	0	0	1	0	0	0	0		1
Fort portal	26	Male	0	0	0	0	0	0	1	0	0	1	0	0	0	0		2
Fort portal	43	Female	0	0	0	0	0	0	1	0	0	0	0	0	0	0		1
Fort portal	36	Female	0	0	0	0	0	0	0	0	0	0	0	0	0	0		0
Fort portal	29	Male	0	0	0	0	0	0	1	0	0	0	0	0	0	0		1
Fort portal	39	Male	0	0	0	0	0	0	0	0	0	0	0	0	0	0		0
Fort portal	50	Male	0	0	0	1	0	0	0	0	1	0	0	0	0	0		1
Fort portal	20	Female	0	0	0	0	0	0	0	0	0	0	0	0	0	0		0
Fort portal	36	Male	0	0	0	0	0	0	0	0	0	0	0	0	0	0		0
Fort portal	35	Male	0	0	0	0	0	1	0	0	0	1	0	0	0	0		2
Fort portal	32	Female	0	0	0	1	1	0	0	0	0	1	0	0	0	0		3
Fort portal	40	Female	0	0	0	0	1	0	0	0	0	0	0	0	0	0		1
Fort portal	22	Female	0	0	0	0	1	0	0	0	1	0	0	0	0	0		1
Fort portal	45	Female	0	0	0	0	0	0	0	0	0	1	0	0	0	0		1
Fort portal	23	Female	0	0	0	0	0	0	1	0	0	0	0	1	0	0		1
Fort portal	20	Female	0	0	0	0	0	1	0	0	0	1	0	0	0	0		2
Fort portal	31	Male	0	0	0	0	1	1	0	0	1	0	0	0	0	0		2
Fort portal	29	Female	0	0	0	0	0	0	1	0	0	0	0	0	0	0		1
Fort portal	15	Female	0	0	0	0	0	0	0	0	0	0	0	0	0	0		0
Fort portal	38	Male	0	0	0	0	0	0	0	0	1	1	0	0	0	0		1
Fort portal	50	Female	1	0	0	0	0	0	1	0	0	0	0	0	0	0		1
Fort portal	19	Male	0	0	0	0	0	0	0	0	0	0	0	0	0	0		0
Fort portal	36	Male	0	0	0	0	0	1	0	0	0	0	0	0	0	0		1
Fort portal	38	Male	0	0	0	0	0	1	1	0	0	0	0	0	0	0		2
Fort portal	26	Male	0	0	0	0	0	1	1	0	1	1	0	0	0	0		3
Fort portal	39	Female	0	0	0	0	0	1	0	0	0	1	0	0	0	0		2
Fort portal	45	Female	0	0	0	1	1	0	0	0	0	0	0	0	0	0		2
Fort portal	30	Female	0	0	0	0	0	0	1	1	0	0	0	0	0	0		2
Fort portal	20	Male	0	0	0	0	0	1	0	0	0	1	0	0	0	0		2
Fort portal	35	Female	0	0	0	1	0	0	0	0	0	0	0	0	0	0		1
Fort portal	37	Female	0	0	0	0	0	0	0	0	0	1	0	0	0	0		1
Fort portal	22	Male	0	0	0	1	0	0	0	0	0	0	0	0	0	0		1
Fort portal	25	Male	0	0	0	0	0	0	0	0	0	0	0	0	0	0		0
Fort portal	15	Female	0	0	0	0	0	0	1	0	0	1	0	0	0	0		2
Fort portal	26	Male	0	0	0	0	0	0	0	0	0	0	0	0	0	0		0
Fort portal	65	Male	0	0	0	0	0	0	1	0	0	0	0	0	0	0		1
Fort portal	42	Male	0	0	0	0	0	0	0	0	0	0	0	0	0	0		0
Fort portal	42	Female	0	0	0	1	0	0	0	0	0	0	0	0	0	0		1
Fort portal	40	Female	0	0	0	0	0	0	0	0	0	0	0	0	0	0		0
Fort portal	63	Male	0	0	0	1	0	0	0	0	0	0	0	0	0	0		1
Fort portal	27	Female	0	0	0	0	0	0	0	0	0	0	0	0	0	0		0
Fort portal			0	0	0	0	0	0	1	0	0	0	0	0	0	0		1
Fort portal			0	0	0	0	0	0	0	0	0	1	0	0	0	0		1
Islamic shrine	25	Male	0	0	0	0	0	1	1	0	1	0	0	0	0	0	0	2
Islamic shrine	27	Male	0	0	0	0	0	0	0	0	0	0	0	0	0	0	0	0
Islamic shrine	30	Male	0	0	0	0	0	1	0	0	0	0	0	0	0	0	0	1
Islamic shrine		Male	0	0	0	1	1	0	0	0	0	0	0	0	0	0	0	2
Islamic shrine	38	Male	0	0	0	0	0	0	0	0	0	0	0	0	0	0	0	0
Islamic shrine		Male	0	0	0	0	0	0	0	0	0	0	0	0	0	0	0	0
Islamic shrine		Male	0	0	0	0	1	1	0	0	0	0	0	0	0	0	0	2
Islamic shrine	27	Male	0	0	0	0	0	1	0	0	0	0	0	0	0	0	0	1
Islamic shrine	34	Male	0	0	0	0	0	0	0	0	0	0	0	0	0	0	0	0
Islamic shrine		Male	0	0	0	1	1	0	0	0	0	0	0	0	0	0	0	2
Kisubi	50	Female	0	0	0	0	0	0	0	0	0	0	0	0	0	0		0
Kisubi	34	Male	0	0	0	1	0	0	0	0	0	0	0	0	0	0		1
Kisubi	18	Male	0	0	0	1	0	0	0	0	0	0	0	0	0	0		1
Kisubi	30	Female	0	0	0	1	0	0	0	0	0	0	0	0	0	0		1
Kisubi	23	Male	0	0	0	0	0	1	0	0	0	0	0	0	0	0		1
Kisubi	21	Female	0	0	0	0	0	1	0	0	0	0	0	0	0	0		1
Kisubi	72	Male	0	0	0	0	0	0	0	0	0	0	0	1	0	0		0
Kisubi	35	Female	0	0	0	0	0	0	0	0	0	0	0	1	0	0		0
Kisubi	33	Female	0	0	0	0	0	1	0	0	0	0	0	0	0	0		1
Kisubi	18	Male	0	0	0	0	0	0	0	0	0	0	0	0	0	0		0
Kisubi	49	Female	0	0	0	0	0	0	1	0	0	1	0	0	0	0		2
Kisubi	40	Female	0	0	0	0	0	0	0	0	0	0	0	0	0	0		0
Kisubi	46	Female	0	0	0	1	0	0	1	0	0	0	0	0	0	0		2
Kisubi	43	Female	0	0	0	0	0	0	1	0	0	0	0	0	0	0		1
Kisubi	27	Female	0	0	0	0	0	0	0	0	0	1	0	0	0	0		1
Kisubi	15	Male	0	0	0	0	0	1	0	0	0	0	0	0	0	0		1
Kisubi	60	Female	0	0	0	0	0	1	0	0	0	0	0	0	0	0		1
Kisubi	40	Male	0	0	0	0	1	0	0	0	0	0	0	0	0	0		1
Kisubi	80	Female	0	0	0	0	0	1	1	0	0	0	0	1	0	0		2
Kisubi	35	Female	0	0	0	0	0	0	0	0	0	0	0	0	0	0		0
Kisubi	40	Male	0	0	0	0	0	0	1	0	0	0	0	0	0	0		1
Kisubi	30	Male	0	0	0	0	0	0	1	0	0	0	0	0	0	0		1
Kisubi	48	Male	0	0	0	0	0	0	0	0	0	0	0	0	0	0		0
Kisubi	15	Female	0	0	0	0	0	0	1	0	0	0	0	0	0	0		1
Kisubi	30	Female	0	0	0	0	0	0	0	0	0	0	0	0	0	0		0
Kisubi	8	Female	0	0	0	0	0	0	0	0	0	0	0	0	0	0		0
Kisubi	30	Male	0	0	0	0	0	0	1	0	0	0	0	0	0	0		1
Kisubi	23	Female	0	0	0	0	0	0	1	0	0	0	0	0	0	0		1
Kisubi	63	Female	0	0	0	0	0	0	0	0	0	0	0	0	0	0		0
Kisubi	42	Male	0	0	0	0	0	0	0	0	0	0	0	0	0	0		0
Kisubi	21	Female	0	0	0	0	0	0	1	0	0	0	0	0	0	0		1
Kisubi	80	Female	0	0	0	0	0	1	0	0	0	0	0	0	0	0		1
Kisubi	70	Male	0	0	0	0	0	1	1	0	0	0	0	0	0	0		2
Kisubi	27	Female	0	0	0	1	1	0	0	0	0	0	0	0	0	0		2
Kisubi	40	Male	0	0	0	1	0	0	0	0	0	0	0	0	0	0		1
Kisubi	55	Female	0	0	0	0	0	0	1	0	0	0	0	0	0	0		1
Kisubi	38	Female	0	0	0	0	0	1	0	0	0	0	0	0	0	0		1
Kisubi	27	Female	0	0	0	0	0	1	0	0	0	0	0	0	0	0		1
Kisubi	30	Female	1	0	0	0	0	0	0	0	1	0	0	0	0	0		0
Kisubi	33	Female	0	0	0	0	0	1	1	0	0	0	0	0	0	0		2
Kisubi	23	Female	0	0	0	0	0	1	1	0	0	1	0	0	0	0		3
Kisubi	33	Female	0	0	0	0	0	1	0	0	0	0	0	0	0	0		1
Kisubi	33	Female	0	0	0	0	0	1	0	0	0	0	0	0	0	0		1
Kisubi	33	Female	0	0	0	0	0	1	0	0	0	0	0	0	0	0		1
Kisubi	33	Female	0	0	0	0	0	1	0	0	0	0	0	0	0	0		1
Kisubi	33	Female	0	0	0	0	0	0	1	0	0	0	0	0	0	0		1
Kisubi	45	Male	0	0	0	0	0	0	0	0	0	0	0	0	0	0		0
Kisubi	25	Male	0	0	0	0	0	0	1	0	0	0	0	0	0	0		1
Kisubi	36	Female	0	0	0	0	0	0	1	0	0	0	0	0	0	0		1
Kisubi	43	Female	0	1	0	0	0	0	0	0	0	0	0	0	0	0		0
Kisubi	23	Male	0	0	0	0	0	0	0	0	0	1	0	0	0	0		1
Kisubi	43	Female	0	0	0	0	0	0	0	0	0	0	0	0	0	0		0
Kisubi	49	Male	0	0	1	0	0	1	0	0	0	0	0	0	0	0		1
Kisubi	10	Female	0	0	0	0	0	0	1	0	0	0	0	0	0	0		1
Kisubi	52	Male	0	0	0	0	0	0	0	0	0	0	0	0	0	0		0
Kisubi	16	Male	0	0	0	0	0	0	1	0	0	0	0	0	0	0		1
Kisubi	29	Female	0	0	0	0	0	0	1	0	0	0	0	0	0	0		1
Kisubi	63	Male	0	0	0	0	0	0	0	0	0	0	0	0	0	0		0
Kisubi	22	Male	0	0	0	0	0	0	0	0	0	0	0	0	0	0		0
Kisubi	23	Male	0	0	0	0	0	0	0	0	0	0	0	0	0	0		0
Kisubi	40	Female	0	1	0	0	0	1	0	0	0	0	0	0	0	0		1
Kisubi	49	Female	0	0	0	0	0	0	0	0	0	1	0	0	0	0		1
Kisubi	22	Male	0	0	0	0	0	0	0	0	0	0	0	0	0	0		0
Kisubi	63	Male	0	1	0	0	0	1	0	0	0	0	0	0	0	0		1
Kisubi	46	Female	0	0	0	0	0	0	0	0	0	0	0	0	0	0		0
Kisubi	26	Female	0	0	0	0	0	0	0	0	0	0	0	0	0	0		0
Kisubi	60	Female	0	0	0	0	0	0	1	0	0	0	0	0	0	0		1
Kisubi	55	Male	0	0	0	0	0	0	0	0	0	0	0	0	0	0		0
Kisubi	32	Male	0	0	0	0	0	0	0	0	0	0	0	0	0	0		0
Kisubi	42	Female	0	0	0	0	0	0	0	0	0	0	0	0	0	0		0
Kisubi	65	Male	0	0	0	0	0	0	0	0	0	0	0	0	0	0		0
Kisubi	40	Male	0	0	0	0	0	0	0	0	0	0	0	0	0	0		0
Kisubi	27	Female	0	0	0	0	0	0	0	0	0	0	0	0	0	0		0
Kisubi	60	Female	0	0	0	0	0	0	0	0	0	0	0	0	0	0		0
Kisubi	53	Female	0	1	0	0	0	0	0	0	0	0	0	0	0	0		0
Kisubi	35	Female	0	0	0	0	0	0	0	0	0	0	0	0	0	0		0
Kisubi	61	Female	0	1	0	0	0	0	0	0	0	0	0	0	0	0		0
Kisubi	78	Female	0	0	0	0	0	0	0	0	0	0	0	0	0	0		0
Kisubi	46	Female	0	0	0	0	0	0	0	0	0	0	0	0	0	0		0
Kisubi	37	Female	0	0	0	0	0	0	0	0	0	0	0	0	0	0		0
Kisubi	49	Female	0	0	0	0	0	0	0	0	0	0	0	0	0	0		0
Kisubi	64	Female	0	1	0	0	0	0	0	0	0	0	0	0	0	0		0
Kisubi	7	Female	0	0	0	0	0	0	0	0	0	0	0	0	0	0		0
Kisubi	26	Female	0	0	0	0	0	0	0	0	0	1	0	0	0	0		1
Kisubi	33	Female	0	0	0	0	0	0	1	0	0	0	0	0	0	0		1
Kisubi	42	Male	0	0	0	0	0	0	0	0	0	0	0	0	0	0		0
Kisubi	7	Male	0	0	0	0	0	0	0	0	0	1	0	0	0	0		1
Kisubi	40	Male	0	0	0	0	0	0	0	0	0	0	0	0	0	0		0
Kisubi	22	Male	0	0	0	0	0	0	0	0	0	0	0	0	0	0		0
Kisubi	32	Male	0	0	0	0	0	0	0	0	0	1	0	0	0	0		1
Kisubi	75	Female	0	0	0	0	0	0	1	0	0	0	0	0	0	0		1
Kisubi	62	Female	0	0	0	0	0	1	0	0	0	0	0	0	0	0		1
Kisubi	70	Female	0	0	0	0	0	0	0	0	0	1	0	0	0	0		1
Kisubi	18	Female	0	0	0	0	0	0	0	0	0	0	0	0	0	0		0
Kisubi	28	Male	0	0	0	0	0	0	0	0	0	1	0	0	0	0		1
Kisubi	6	Male	0	0	0	0	0	0	1	0	0	0	0	0	0	0		1
Kisubi	65	Male	0	0	0	0	0	0	1	0	0	0	0	0	0	0		1
Kisubi	35	Female	0	0	0	0	0	0	0	0	0	0	0	0	0	0		0
Kisubi	37	Female	0	0	0	0	0	0	1	0	0	1	0	0	0	0		2
Kisubi	56	Male	0	0	0	0	0	0	0	0	0	1	0	0	0	0		1
Kisubi	65	Female	0	0	0	0	0	1	0	0	1	0	0	0	0	0		1
Kisubi	20	Male	0	0	0	0	0	1	1	0	0	0	0	0	0	0		2
Kisubi	45	Female	0	0	0	0	0	1	1	0	0	0	0	0	0	0		2
Kisubi	68	Male	0	0	0	0	0	0	1	0	0	0	0	0	0	0		1
Kisubi	55	Male	0	0	0	1	0	0	0	0	0	0	0	0	0	0		1
Kisubi	65	Female	0	0	0	0	0	0	1	0	0	0	0	0	0	0		1
Kisubi	60	Female	0	0	0	0	0	0	1	0	0	0	0	0	0	0		1
Kisubi	45	Male	0	1	1	1	0	1	0	0	0	0	0	0	0	0		2
Kisubi	21	Female	0	0	0	0	0	0	1	0	0	0	0	0	0	0		1
Kisubi	21	Male	0	0	0	1	1	0	1	0	0	0	0	0	0	0		3
Kisubi	35	Female	0	0	0	1	1	0	1	0	0	0	0	0	0	0		3
Kisubi	54	Male	0	0	0	0	0	0	1	0	0	0	0	0	0	0		1
Kisubi	53	Male	0	1	0	0	0	0	1	0	0	0	0	0	0	0		1
Kisubi	46	Female	0	0	0	0	0	0	1	0	0	0	0	0	0	0		1
Kisubi	29	Male	0	0	0	1	0	0	1	0	0	0	0	0	0	0		2
Kisubi	28	Female	0	0	0	1	0	0	0	0	0	0	0	0	0	0		1
Kisubi	43	Female	0	0	0	0	0	1	0	0	0	0	0	0	0	0		1
Kisubi	75	Female	0	0	0	0	0	0	1	0	0	0	0	0	0	0		1
Kisubi	64	Female	0	0	0	0	0	1	0	0	0	0	0	0	0	0		1
Kisubi	64	Male	0	0	0	0	0	0	1	0	0	0	0	0	0	0		1
Kisubi	26	Male	0	0	0	0	0	0	0	0	0	1	0	0	0	0		1
Kisubi	49	Male	0	1	0	0	0	1	0	0	0	0	0	0	0	0		1
Kisubi	29	Male	0	0	0	0	0	1	1	0	0	0	0	0	0	0		2
Kisubi	23	Male	0	0	0	0	0	0	1	0	0	0	0	0	0	0		1
Kisubi	11	Female	0	0	0	0	0	0	1	0	0	0	0	0	0	0		1
Kisubi	23	Female	0	0	0	0	0	1	1	0	0	0	0	0	0	0		2
Kisubi	32	Male	0	0	0	0	0	0	1	0	0	0	0	0	0	0		1
Kisubi	17	Female	0	0	0	1	1	1	0	0	0	0	0	0	0	0		3
Kisubi	45	Male	0	0	0	0	0	0	1	0	0	0	0	0	0	0		1
Kisubi	43	Female	0	0	0	0	0	1	1	0	0	0	0	0	0	0		2
Kisubi	30	Female	0	0	0	0	0	0	1	0	0	0	0	0	0	0		1
Kisubi	24	Female	0	0	0	0	0	1	0	0	0	0	0	0	0	0		1
Kisubi	43	Female	0	0	0	0	0	0	1	0	0	0	0	0	0	0		1
Kisubi	15	Male	0	0	0	0	0	0	1	0	0	0	0	0	0	0		1
Kisubi	54	Female	0	0	0	0	0	0	1	0	0	0	0	0	0	0		1
Kisubi	69	Female	0	0	0	0	0	0	1	0	0	0	0	0	0	0		1
Kisubi	27	Male	0	0	0	0	0	1	0	0	0	0	0	0	0	0		1
Kisubi	55	Male	0	0	0	1	0	0	0	0	0	0	0	0	0	0		1
Kisubi	57	Male	0	0	0	0	0	0	1	0	0	0	0	0	0	0		1
Kisubi	23	Male	0	0	0	0	0	0	1	0	0	0	0	0	0	0		1
Kisubi	43	Male	0	0	0	1	0	0	0	0	0	0	0	0	0	0		1
Kisubi	49	Male	0	0	0	0	0	0	1	0	0	0	0	0	0	0		1
Kisubi	54	Male	1	0	0	1	0	0	0	0	1	0	0	0	0	0		1
Kisubi	37	Female	0	0	0	0	0	0	0	0	0	0	0	0	0	0		0
Kisubi	9	Male	0	0	0	0	0	1	1	0	0	0	0	0	0	0		2
Kisubi	30	Female	1	0	0	0	0	1	1	0	1	0	0	0	0	0		2
Kisubi	20	Male	0	0	0	0	0	0	1	0	0	0	0	0	0	0		1
Kisubi	18	Male	0	0	0	1	1	0	0	0	0	0	0	0	0	0		2
Kisubi	38	Male	0	0	0	0	0	0	1	0	0	0	0	0	0	0		1
Kisubi	54	Female	0	0	0	0	0	0	1	0	0	0	0	0	0	0		1
Kisubi	10	Female	1	0	0	1	0	0	0	0	1	0	0	0	0	0		1
Kisubi	53	Female	0	1	0	0	0	1	1	0	0	0	0	0	0	0		2
Kisubi	27	Male	0	0	0	1	0	1	0	0	1	0	0	0	0	0		2
Kisubi	32	Male	0	0	0	0	0	0	0	0	0	0	0	0	0	0		0
Kisubi	4	Male	0	0	0	1	0	0	0	0	0	0	0	0	0	0		1
Kisubi	37	Female	0	0	0	0	0	1	1	0	0	0	0	0	0	0		2
Kisubi	56	Female	0	0	0	0	0	0	0	0	0	0	0	0	0	0		0
Kisubi	30	Male	1	0	0	0	0	0	0	0	1	0	0	0	0	0		0
Kisubi	46	Female	0	0	0	0	0	0	1	0	0	0	0	0	0	0		1
Kisubi	63	Female	0	0	0	0	0	0	1	0	0	0	0	0	0	0		1
Kisubi	30	Female	0	0	0	0	0	1	0	0	0	0	0	0	0	0		1
Kisubi	42	Female	0	0	0	0	0	1	1	0	1	0	0	0	0	0		2
Kisubi	32	Male	0	0	0	0	0	0	1	0	0	0	0	0	0	0		1
Kisubi	21	Male	0	0	0	0	0	1	1	0	1	0	0	0	0	0		2
Kisubi	3	Female	0	0	0	1	0	1	0	0	0	0	0	0	0	0		2
Kisubi	24	Female	0	0	0	1	1	0	0	0	0	0	0	0	0	0		2
Kisubi	24	Female	0	0	0	0	0	0	1	0	0	0	0	0	0	0		1
Kisubi	54	Female	0	0	0	1	0	0	0	0	0	0	0	0	0	0		1
Kisubi	35	Female	0	0	0	1	0	0	1	0	0	0	0	0	0	0		2
Kisubi	41	Female	0	0	0	0	0	1	1	0	0	0	0	0	0	0		2
Kisubi	29	Male	0	0	0	0	0	0	0	0	0	0	0	0	0	0		0
Kisubi	54	Female	0	0	0	0	0	0	1	0	0	0	0	0	0	0		1
Kisubi	54	Female	0	0	0	0	0	0	1	0	0	0	0	0	0	0		1
Kisubi	45	Female	0	0	0	0	0	0	1	0	0	0	0	0	0	0		1
Kisubi	53	Female	0	0	0	0	0	0	1	0	1	0	0	0	0	0		1
Kisubi	59	Female	0	1	0	0	0	1	1	0	0	0	0	0	0	0		2
Kisubi	37	Female	0	0	0	0	0	0	0	0	0	0	0	0	0	0		0
Kisubi	21	Female	0	0	0	0	0	0	0	0	1	0	0	0	0	0		0
Kisubi	61	Female	0	0	0	0	0	0	0	0	0	0	0	0	0	0		0
Kisubi	22	Female	0	0	0	0	0	0	0	0	0	0	0	0	0	0		0
Kisubi	20	Female	0	0	0	0	0	1	0	0	0	0	0	0	0	0		1
Kisubi	47	Female	0	0	0	0	0	0	0	0	0	1	0	0	0	0		1
Kisubi	26	Female	0	0	0	0	0	0	0	0	0	1	0	0	0	0		1
Kisubi	39	Male	0	0	0	0	0	0	0	0	0	0	0	0	0	0		0
Kisubi	15	Male	0	0	0	0	0	0	1	0	0	0	0	0	0	0		1
Kisubi	33	Male	0	0	0	0	0	0	1	0	0	0	0	0	0	0		1
Kisubi	22	Female	0	0	0	0	1	0	0	0	0	0	0	0	0	0		1
Kisubi	41	Male	0	0	0	0	0	0	0	0	0	0	0	0	0	0		0
Kisubi	23	Male	0	0	0	0	0	0	0	0	0	0	0	0	0	0		0
Kisubi	40	Female	0	0	0	0	0	0	0	0	0	1	0	0	0	0		1
Kisubi	76	Male	0	0	0	0	0	1	0	0	0	0	0	0	0	0		1
Kisubi	26	Male	0	0	0	0	0	0	0	0	0	1	0	0	0	0		1
Kisubi	24	Female	0	0	0	1	0	1	1	0	0	0	0	0	0	0		3
Kisubi	24	Male	0	0	0	1	1	1	1	0	0	0	0	0	0	0		4
Kisubi	49	Female	0	0	0	0	0	0	0	0	0	0	0	0	0	0		0
Kisubi	52	Male	0	0	0	0	0	1	0	0	0	0	0	0	0	0		1
Kisubi	50	Male	0	0	0	0	0	1	1	0	0	1	0	0	0	0		3
Kisubi	50	Male	0	0	0	0	0	1	0	0	0	0	0	0	0	0		1
Kisubi	41	Male	0	0	0	0	0	0	1	0	0	0	0	0	0	0		1
Kisubi	45	Female	0	0	0	0	0	0	1	0	0	1	0	0	0	0		2
Kisubi	50	Female	0	0	0	0	0	1	1	0	0	0	0	0	0	0		2
Kisubi	30	Male	0	0	0	0	0	1	0	0	0	1	0	0	0	0		2
Kisubi	49	Female	0	0	0	0	0	0	1	0	0	0	0	0	0	0		1
Kisubi	72	Female	0	0	0	0	0	0	0	0	0	0	0	0	0	0		0
Kisubi	56	Male	0	0	0	0	0	0	0	0	0	0	0	0	0	0		0
Kisubi	65	Female	0	1	0	0	0	0	0	0	0	0	0	0	0	0		0
Kisubi	45	Female	0	0	0	0	0	0	0	0	0	0	0	0	0	0		0
Kisubi	68	Male	0	0	0	0	0	0	0	0	0	0	0	0	0	0		0
Kisubi	85	Female	0	0	0	0	0	0	0	0	0	0	0	0	0	0		0
Kisubi	33	Female	0	1	0	0	0	0	0	0	0	0	0	0	0	0		0
Kisubi	26	Male	0	0	0	0	0	1	0	0	1	1	0	0	0	0		2
Kisubi	64	Male	0	0	0	0	0	1	1	0	0	0	0	0	0	0		2
Kisubi	12	Male	0	0	0	0	0	1	0	0	0	0	0	0	0	0		1
Kisubi	35	Female	0	0	0	0	0	1	0	0	0	0	0	0	0	0		1
Kisubi	33	Male	0	0	0	0	0	0	0	0	0	0	0	0	0	0		0
Kisubi	19	Male	0	0	0	0	0	1	0	0	0	0	0	0	0	0		1
Kisubi	52	Male	0	0	0	0	0	0	0	0	0	0	0	0	0	0		0
Kisubi	24	Female	0	0	0	0	0	1	0	0	0	0	0	0	0	0		1
Kisubi	70	Male	0	1	0	0	0	1	1	0	0	0	0	0	0	0		2
Kisubi	42	Female	0	0	0	0	0	0	1	0	1	0	0	0	0	0		1
Kisubi	20	Female	0	0	0	0	0	0	0	0	0	0	0	0	0	0		0
Kisubi	58	Female	0	0	0	1	0	1	0	0	0	1	0	0	0	0		3
Kisubi	53	Female	0	1	0	0	0	1	0	0	0	0	0	0	0	0		1
Kisubi	33	Male	0	0	0	0	0	1	1	0	0	0	0	0	0	0		2
Kisubi	50	Female	0	0	0	0	0	1	0	0	0	0	0	0	0	0		1
Kisubi	21	Female	0	0	0	0	0	0	1	0	0	0	0	0	0	0		1
Kisubi	25	Female	0	0	0	0	0	0	0	0	0	0	0	0	0	0		0
Kisubi	21	Female	0	0	0	0	0	0	1	0	0	0	0	0	0	0		1
Kisubi	64	Female	0	0	0	0	0	0	1	0	0	0	0	0	0	0		1
Kisubi	50	Female	0	0	0	0	0	0	1	0	0	0	0	0	0	0		1
Kisubi	65	Female	0	0	0	0	0	0	1	0	0	0	0	0	0	0		1
Kisubi	43	Female	0	1	0	0	0	0	1	0	0	0	0	0	0	0		1
Kisubi	43	Female	0	0	0	0	0	0	1	0	0	0	0	0	0	0		1
Kisubi	28	Female	0	0	0	0	0	1	0	0	0	0	0	0	0	0		1
Kisubi	14	Male	0	0	0	0	0	0	0	0	0	0	0	0	0	0		0
Kisubi	24	Male	0	0	0	0	0	0	0	0	0	0	0	0	0	0		0
Kisubi	66	Female	0	0	0	0	0	0	1	0	0	0	0	0	0	0		1
Mamre		Female	0	0	0	0	0	1	0	0	0	0	0	0	0	0		1
Mamre		Female	0	0	0	0	0	1	0	0	0	0	0	0	0	0		1
Mamre		Female	0	0	0	0	0	0	0	0	0	0	0	0	0	0		0
Mamre		Female	0	0	0	0	0	0	0	0	0	0	0	0	0	0		0
Mamre		Female	1	0	0	0	0	1	0	0	0	0	0	0	0	0		1
Mamre		Female	0	0	0	0	0	0	0	0	0	0	0	0	0	0		0
Mamre		Female	0	0	0	0	0	1	0	0	0	0	0	0	0	0		1
Mamre		Male	0	0	0	0	0	0	0	0	0	0	0	0	0	0		0
Mamre		Female	0	0	0	0	1	0	0	0	0	0	0	0	0	0		1
Mamre		Female	0	0	0	0	1	0	0	0	0	0	0	0	0	0		1
Mamre		Female	0	0	0	0	0	0	1	0	0	0	0	0	0	0		1
Mamre		Male	0	0	0	0	1	0	0	0	0	0	0	0	0	0		1
Mamre		Female	0	0	0	0	1	0	0	0	0	0	0	0	0	0		1
Mamre		Male	0	0	0	0	1	0	0	0	0	0	0	0	0	0		1
Mamre		Male	0	0	0	0	1	0	0	0	0	0	0	0	0	0		1
Mamre	27	Female	0	0	0	0	1	0	0	0	0	0	0	0	0	0		1
Mamre	51	Female	0	0	0	0	1	0	0	0	0	0	0	0	0	0		1
Mamre	62	Female	0	0	0	0	0	0	0	0	0	0	0	0	0	0		0
Mamre	9	Female	0	0	0	0	0	1	0	0	0	0	0	0	0	0		1
Mamre	40	Female	0	0	0	0	0	0	0	0	0	0	0	0	0	0		0
Mamre	40	Female	0	0	0	0	0	0	0	0	0	0	0	0	0	0		0
Mamre	64	Female	0	0	0	0	0	0	0	0	0	0	0	0	0	0		0
Mamre	28	Female	0	0	0	0	0	0	1	0	0	0	0	0	0	0		1
Mamre	40	Female	0	0	0	0	0	1	0	0	0	0	0	0	0	0		1
Mamre	50	Male	0	0	0	0	0	1	0	0	0	0	0	0	0	0		1
Mamre	1	Male	0	0	0	0	1	0	0	0	0	0	0	0	0	0		1
Mamre	7	Female	0	0	0	0	1	0	0	0	0	0	0	0	0	0		1
Mamre	38	Female	0	0	0	0	0	0	0	0	0	0	0	0	0	0		0
Mamre	40	Female	0	0	0	0	0	1	0	0	0	0	0	0	0	0		1
Mamre	41	Female	1	0	0	0	0	0	0	0	0	0	0	0	0	0		0
Mamre	80	Female	0	0	0	0	0	0	0	0	0	0	0	0	0	0		0
Mamre	40	Female	0	0	0	0	0	1	0	0	0	0	0	0	0	0		1
Mamre	24	Female	0	0	0	0	0	1	0	0	0	0	0	0	0	0		1
Mamre	40	Female	0	0	0	0	0	0	1	0	0	0	0	0	0	0		1
Mamre	29	Female	1	0	0	0	0	0	0	0	0	0	0	0	0	0		0
Mamre	8	Male	0	0	0	0	0	0	0	0	0	0	0	0	0	0		0
Mamre	73	Female	0	0	0	0	0	0	1	0	0	0	0	0	0	0		1
Mamre	50	Female	0	0	0	0	0	0	0	0	0	0	0	0	0	0		0
Mamre	27	Male	0	0	0	0	0	0	0	0	0	0	0	0	0	0		0
Mamre	21	Female	1	0	0	0	0	0	0	0	0	0	0	0	0	0		0
Mamre	40	Female	0	0	0	0	0	0	0	0	0	0	0	0	0	0		0
Mamre	11	Female	1	0	0	0	0	0	0	0	0	0	0	0	0	0		0
Mamre	40	Male	0	0	0	0	0	0	0	0	0	0	0	0	0	0		0
Mamre	29	Female	0	0	0	0	0	0	0	0	0	0	0	0	0	0		0
Mamre	40	Male	0	0	0	0	0	0	0	0	0	0	0	0	0	0		0
Mamre	40	Female	0	0	0	0	0	0	0	0	0	0	0	0	0	0		0
Mamre	42	Female	0	0	0	0	0	0	0	0	0	1	0	0	0	0		1
Mamre	32	Female	0	0	0	0	0	0	0	0	0	0	0	0	0	0		0
Mamre	38	Female	0	0	0	1	0	0	0	0	0	0	0	0	0	0		1
Mamre	36	Female	0	0	0	0	0	0	0	0	0	1	0	0	0	0		1
Mamre	18	Female	0	0	0	1	0	0	0	0	0	0	0	0	0	0		1
Mamre	45	Female	0	0	0	0	1	0	0	0	0	0	0	0	0	0		1
Mamre	20	Female	0	0	0	0	1	0	0	0	0	0	0	0	0	0		1
Mamre	30	Female	0	0	0	0	0	0	0	0	0	0	0	0	0	0		0
Mamre	19	Male	0	0	0	0	1	0	0	0	0	0	0	0	0	0		1
Mamre	22	Female	0	0	0	1	0	0	0	0	0	0	0	0	0	0		1
Mamre	23	Male	0	0	0	0	0	0	0	0	0	0	0	0	0	0		0
Mamre	55	Female	0	0	0	0	0	0	0	0	0	0	0	0	0	0		0
Mamre	13	Female	0	0	0	1	0	0	0	0	0	0	0	0	0	0		1
Mamre	15	Male	0	0	0	0	0	0	0	0	0	0	0	0	0	0		0
Mamre	35	Female	1	0	0	0	0	0	0	0	0	0	0	0	0	0		0
Mamre	53	Female	1	0	0	0	0	0	0	0	0	0	0	0	0	0		0
Mamre	45	Female	0	0	0	0	0	0	0	0	0	0	0	0	0	0		0
Mamre	9	Male	0	0	0	0	1	0	0	0	0	0	0	0	0	0		1
Mamre	52	Female	0	0	0	0	0	0	0	0	0	0	0	0	0	0		0
Mamre	52	Female	0	0	0	0	0	0	0	0	0	0	0	0	0	0		0
Mamre	14	Male	0	0	0	0	1	0	0	0	0	0	0	0	0	0		1
Mamre	37	Female	0	0	0	0	0	0	0	0	0	0	0	0	0	0		0
Mamre	46	Male	0	0	0	0	0	0	0	0	0	0	0	0	0	0		0
Mamre	33	Female	0	0	0	0	0	0	0	0	0	0	0	0	0	0		0
Mamre	9	Female	0	0	0	0	0	0	0	0	0	0	0	0	0	0		0
Mamre	12	Female	0	0	0	1	0	0	0	0	0	0	0	0	0	0		1
Mamre	14	Female	0	0	0	0	0	0	0	0	0	0	0	0	0	0		0
Mamre	50	Female	0	0	0	1	0	0	0	0	0	0	0	0	0	0		1
Mamre	19	Female	0	0	0	1	0	0	0	0	0	0	0	0	0	0		1
Mamre	20	Female	1	0	0	0	0	0	0	0	0	0	0	0	0	0		0
Mamre	50	Female	0	0	0	0	0	0	0	0	0	0	0	0	0	0		0
Mamre	28	Female	0	0	0	0	0	0	0	0	0	0	0	0	0	0		0
Mamre	29	Female	0	0	0	0	0	0	0	0	0	0	0	0	0	0		0
Mamre	2	Female	0	0	0	0	1	0	0	0	0	0	0	0	0	0		1
Mamre	17	Female	0	0	0	0	0	0	0	0	0	0	0	0	0	0		0
Mamre	7	Male	0	0	0	1	0	0	0	0	0	0	0	0	0	0		1
Mamre	6	Male	0	0	0	1	0	0	0	0	0	0	0	0	0	0		1
Mamre	53	Female	0	0	0	0	0	0	0	0	0	0	0	0	0	0		0
Mamre	40	Female	0	0	0	0	0	0	1	0	0	0	0	0	0	0		1
Mengo	40	Female	0	0	0	0	0	0	0	0	0	0	0	0	0	0	0	0
Mengo	30	Female	0	0	0	0	0	0	1	0	0	0	0	0	0	0	0	1
Mengo	75	Female	0	0	0	0	0	0	0	0	0	0	0	0	0	0	0	0
Mengo	30	Female	0	0	0	0	0	0	1	0	0	0	0	0	0	0	0	1
Mengo	41	Male	0	0	0	0	0	0	0	0	0	0	0	0	0	0	0	0
Mengo	52	Male	0	0	0	1	0	0	0	0	0	0	0	0	0	0	0	1
Mengo	40	Female	0	0	0	0	0	0	0	0	0	0	0	0	0	0	0	0
Mengo	47	Female	0	0	0	0	0	0	0	0	0	0	0	0	0	0	0	0
Mengo	22	Male	0	0	0	0	0	0	0	0	0	0	0	0	0	0	0	0
Mengo	40	Female	1	0	0	0	0	0	0	0	0	0	0	0	0	0	0	0
Mengo	55	Female	0	0	0	0	0	0	0	0	0	0	0	0	0	0	0	0
Mengo	46	Female	0	0	0	0	0	0	0	0	0	0	0	0	0	0	0	0
Mengo	45	Male	0	0	0	0	0	0	0	0	0	0	0	0	0	0	0	0
Mengo	60	Male	0	0	0	0	0	0	0	0	0	0	0	0	0	0	0	0
Mengo	32	Female	0	0	0	0	0	0	0	0	0	0	0	0	0	0	0	0
Mengo	57	Female	0	0	0	0	0	0	0	0	0	0	0	0	0	0	0	0
Mengo	52	Female	0	0	0	0	0	0	0	0	0	0	0	0	0	0	0	0
Mengo	50	Female	0	0	0	0	0	0	0	0	0	0	0	0	0	0	0	0
Mengo	65	Female	0	0	0	0	0	0	0	0	0	0	0	0	0	0	0	0
Mengo	48	Female	0	0	0	0	0	0	0	0	0	0	0	0	0	0	0	0
Mengo	60	Female	0	1	0	0	0	0	0	0	0	0	0	0	0	0	0	0
Mengo	25	Male	0	0	0	0	0	0	0	0	0	0	0	0	0	0	0	0
Mengo	51	Male	0	0	0	0	0	0	0	0	0	0	0	0	0	0	0	0
Mengo	60	Male	0	0	0	0	0	0	1	0	0	0	0	0	0	0	0	1
Mengo	68	Female	0	0	0	0	0	0	0	0	0	0	0	0	0	0	0	0
Mengo	26	Male	0	0	0	0	0	0	0	0	0	0	0	0	0	0	0	0
Mengo	52	Male	0	0	0	0	0	0	0	0	0	0	0	0	0	0	0	0
Mengo	22	Female	0	0	0	0	0	0	1	0	0	0	0	0	0	0	0	1
Mengo	79	Female	0	0	0	0	0	0	0	0	0	0	0	0	0	0	0	0
Mengo	56	Male	1	0	0	0	0	0	0	0	0	0	0	0	0	0	0	0
Mengo		Male	0	0	0	0	0	0	0	0	0	0	0	0	0	0	0	0
Mengo	75	Female	0	0	0	0	0	0	0	0	0	0	0	0	0	0	0	0
Mengo	55	Female	0	0	0	0	0	0	0	0	0	0	0	0	0	0	0	0
Mengo	65	Female	0	0	0	0	0	0	0	0	0	0	0	0	0	0	0	0
Mengo	44	Male	0	0	0	0	0	0	0	0	0	0	0	0	0	0	0	0
Mengo	45	Female	0	0	0	0	0	0	0	0	0	0	0	0	0	0	0	0
Mengo	87	Female	0	1	0	0	0	0	0	0	0	0	0	0	0	0	0	0
Mengo	56	Female	0	0	0	0	0	0	0	0	0	0	0	0	0	0	0	0
Mengo	61	Female	0	0	0	0	0	0	0	0	0	0	0	0	0	0	0	0
Mengo	67	Female	0	0	0	0	0	0	0	0	0	0	0	0	0	0	0	0
Mengo	31	Male	0	0	0	0	0	0	0	0	0	0	0	0	0	0	0	0
Mengo	50	Male	0	0	0	0	0	0	0	0	0	0	0	0	0	0	0	0
Mengo	1	Female	0	0	0	0	0	0	0	0	1	0	0	0	0	0	0	0
Mengo	67	Female	0	0	0	0	0	0	0	0	0	0	0	0	0	0	0	0
Mengo	17	Female	0	0	0	0	0	0	1	0	0	0	0	0	0	0	0	1
Mengo	37	Female	0	0	0	0	0	0	0	0	0	0	0	0	0	0	0	0
Mengo	58	Male	1	0	0	0	0	0	0	0	0	0	0	0	0	0	0	0
Mengo	65	Female	0	0	0	0	0	0	0	0	0	0	0	0	0	0	0	0
Mengo	42	Female	0	0	0	0	0	0	0	0	0	0	0	0	0	0	0	0
Mengo	19	Male	0	0	0	1	1	0	0	0	0	0	0	1	0	0	0	2
Mengo	22	Male	0	0	0	1	1	0	0	0	0	0	0	0	0	0	0	2
Mengo	39	Female	0	0	0	0	0	0	0	0	0	0	0	0	0	0	0	0
Mengo	24	Male	1	0	0	0	0	0	0	0	0	0	0	0	0	0	0	0
Mengo	67	Female	0	0	0	0	0	0	0	0	0	0	0	0	0	0	0	0
Mengo	42	Male	0	0	0	0	0	0	0	0	0	0	0	0	0	0	0	0
Mengo	52	Female	0	1	0	0	0	0	0	0	0	0	0	0	0	0	0	0
Mengo	46	Female	0	0	0	0	0	0	0	0	0	0	0	0	0	0	0	0
Mengo	77	Male	1	0	0	0	0	0	0	0	0	0	0	0	0	0	0	0
Mengo	35	Female	0	0	0	0	0	0	1	0	0	0	0	0	0	0	0	1
Mengo	40	Male	0	0	0	0	0	0	0	0	0	0	0	0	0	0	0	0
Mengo	51	Female	0	0	0	0	0	0	0	0	0	0	0	0	0	0	0	0
Mengo	67	Female	0	0	0	0	0	0	0	0	1	0	0	0	0	0	0	0
Mengo	39	Male	1	0	0	0	0	0	0	0	0	0	0	0	0	0	0	0
Mengo	20	Male	0	0	0	0	0	0	0	0	0	0	0	0	0	0	0	0
Mengo	56	Male	1	0	0	0	0	0	0	0	0	0	0	0	0	0	0	0
Mengo	25	Male	0	0	0	0	0	0	0	0	0	0	0	0	0	0	0	0
Mengo	54	Female	0	0	0	0	0	0	0	0	0	0	0	0	0	0	0	0
Mengo	52	Female	0	0	0	0	0	0	0	0	0	0	0	0	0	0	0	0
Mengo	48	Female	0	0	0	0	0	0	0	0	0	0	0	0	0	0	0	0
Mengo	52	Female	0	0	0	1	0	0	0	0	0	0	0	0	0	0	0	1
Mengo	25	Female	0	0	0	0	0	0	0	0	0	0	0	0	0	0	0	0
Mengo	54	Female	0	0	0	0	0	0	1	0	0	0	0	0	0	0	0	1
Mengo	68	Female	0	0	0	1	0	1	0	0	0	0	0	0	0	0	0	2
Mengo	56	Female	1	0	0	0	0	0	0	0	0	0	0	0	0	0	0	0
Mengo	25	Female	0	0	0	0	0	0	0	0	0	0	0	0	0	0	0	0
Mengo	73	Male	0	0	0	0	0	0	0	0	0	0	0	0	0	0	0	0
Mengo	46	Female	0	0	0	0	0	0	0	0	0	0	0	0	0	0	0	0
Mengo	60	Female	0	0	0	0	0	0	1	0	0	0	0	0	0	0	0	1
Mengo	52	Male	0	0	0	0	0	0	0	0	0	0	0	0	0	0	0	0
Mengo	45	Male	0	0	0	0	0	0	0	0	0	0	0	0	0	0	0	0
Mengo	31	Female	0	0	0	0	0	0	0	0	0	0	0	0	0	0	0	0
Mengo	56	Female	0	0	0	0	0	0	0	0	0	0	0	0	0	0	0	0
Mengo	35	Female	0	0	0	0	0	0	1	0	0	0	0	0	0	0	0	1
Mengo	54	Female	0	0	0	0	0	0	1	0	0	0	0	0	0	0	0	1
Mengo	50	Female	0	1	0	0	0	0	0	0	0	0	0	0	0	0	0	0
Mengo	23	Male	0	0	0	1	0	0	0	0	0	0	0	0	0	0	0	1
Mengo	63	Male	0	0	0	0	0	0	0	0	0	0	0	0	0	0	0	0
Mengo	52	Female	0	0	0	1	0	0	0	0	0	0	0	0	0	0	0	1
Mengo	40	Female	0	0	0	0	0	0	0	0	0	0	0	0	0	0	0	0
Mengo	37	Female	0	0	0	0	0	0	1	0	0	0	0	0	0	0	0	1
Mengo	40	Female	0	0	0	0	0	0	0	0	0	0	0	0	0	0	0	0
Mengo	38	Female	0	0	0	0	0	0	0	0	0	0	0	0	0	0	0	0
Mengo	69	Male	0	1	0	0	0	0	0	0	0	0	0	0	0	0	0	0
Mengo	45	Female	0	0	0	0	0	0	0	0	0	0	0	0	0	0	0	0
Mengo	60	Female	0	0	0	0	0	0	0	0	0	0	0	0	0	0	0	0
Mengo	45	Female	0	0	0	0	0	0	0	0	0	0	0	0	0	0	0	0
Mengo	50	Male	0	0	0	0	0	0	1	0	0	0	0	0	0	0	0	1
Mengo	63	Male	0	0	0	0	0	0	1	0	0	0	0	0	0	0	0	1
Mengo	32	Male	1	0	0	0	0	0	0	0	0	0	0	0	0	0	0	0
Mengo	42	Female	0	0	0	0	0	0	1	0	0	0	0	0	0	0	0	1
Mengo	59	Female	0	0	0	0	0	0	0	0	0	0	0	0	0	0	0	0
Mengo	62	Female	0	0	0	0	0	0	0	0	0	0	0	0	0	0	0	0
Mengo	28	Male	0	0	0	0	0	0	0	0	0	0	0	0	0	0	0	0
Mengo	47	Male	0	0	0	1	0	0	0	0	0	0	0	0	0	0	0	1
Mengo	49	Female	0	0	0	0	0	0	0	0	0	0	0	0	0	0	0	0
Mengo	42	Female	1	0	0	0	0	0	0	0	0	0	0	0	0	0	0	0
Mengo	72	Female	0	0	0	1	0	0	0	0	0	0	0	0	0	0	0	1
Mengo	50	Female	0	0	0	0	0	0	1	0	0	0	0	0	0	0	0	1
Mengo	58	Female	0	1	0	0	0	0	0	0	0	0	0	0	0	0	0	0
Mengo	43	Male	0	0	0	1	0	0	0	0	0	0	0	0	0	0	0	1
Mengo	56	Female	0	0	0	1	0	0	0	0	0	0	0	0	0	0	0	1
Mengo	45	Female	0	0	0	1	0	0	0	0	0	0	0	0	0	0	0	1
Mengo	56	Female	0	0	0	0	0	0	1	0	0	0	0	0	0	0	0	1
Mengo	58	Female	0	0	0	0	0	0	0	0	0	0	0	0	0	0	0	0
Mengo	73	Male	0	0	0	0	0	0	0	0	0	0	0	0	0	0	0	0
Mengo	43	Male	0	0	0	0	0	0	0	0	0	0	0	0	0	0	0	0
Mengo	58	Male	0	0	0	0	0	0	0	0	0	0	0	0	0	0	0	0
Mengo	50	Female	0	0	0	0	0	0	0	0	0	0	0	0	0	0	0	0
Mengo	73	Female	0	0	0	0	0	0	0	0	0	0	0	0	0	0	0	0
Mengo	72	Female	0	0	0	0	0	0	0	0	0	0	0	0	0	0	0	0
Mengo	66	Male	0	0	0	0	0	0	0	0	0	0	0	0	0	0	0	0
Mengo	49	Female	0	0	0	0	0	0	0	0	0	0	0	0	0	0	0	0
Mengo	33	Male	0	0	0	0	0	0	0	0	0	0	0	0	0	0	0	0
Mengo	31	Male	0	0	0	0	0	0	0	0	0	0	0	0	0	0	0	0
Mengo	5	Female	0	0	0	1	0	0	0	0	0	0	0	0	0	0	0	1
Mengo	38	Female	0	0	0	0	0	0	0	0	0	0	0	1	0	0	0	0
Mengo	42	Male	0	0	0	0	0	0	0	0	0	0	0	0	0	0	0	0
Mengo	68	Female	0	0	0	0	0	0	0	0	0	0	0	0	0	0	0	0
Mengo	70	Female	0	0	0	0	0	0	1	0	0	0	0	0	0	0	0	1
Mengo	64	Female	0	0	0	0	0	0	0	0	0	0	0	0	0	0	0	0
Mengo	76	Female	0	1	0	0	0	0	0	0	0	0	0	0	0	0	0	0
Mengo	48	Female	0	1	0	0	0	0	0	0	0	0	0	0	0	0	0	0
Mengo	50	Female	0	0	0	0	0	0	0	0	0	0	0	0	0	0	0	0
Mengo	49	Female	0	0	0	0	0	0	0	0	0	0	0	0	0	0	0	0
Mengo	60	Male	0	0	0	0	0	0	0	0	0	0	0	0	0	0	0	0
Mengo	78	Female	0	0	0	0	0	0	0	0	0	0	0	0	0	0	0	0
Mengo	47	Female	0	0	0	1	0	0	0	0	0	0	0	0	0	0	0	1
Mengo	35	Male	0	0	0	0	0	0	0	0	0	0	0	0	0	0	0	0
Mengo	26	Female	0	0	0	1	0	0	0	0	0	0	0	0	0	0	0	1
Mengo	56	Female	0	0	0	0	0	0	0	0	0	0	0	0	0	0	0	0
Mengo	67	Female	0	0	0	0	0	0	0	0	0	0	0	0	0	0	0	0
Mengo	49	Female	0	0	0	0	0	0	0	0	0	0	0	0	0	0	0	0
Mengo	7	Female	0	0	0	0	0	0	0	0	0	0	0	0	0	0	0	0
Mengo	12	Female	0	0	0	0	0	0	0	0	0	0	0	0	0	0	0	0
Mengo	65	Male	0	0	0	0	0	0	0	0	0	0	0	0	0	0	0	0
Mengo	62	Female	0	0	0	0	0	0	0	0	0	0	0	0	0	0	0	0
Mengo	1	Female	0	0	0	1	0	0	0	0	0	0	0	0	0	0	0	1
Mengo	37	Female	0	0	1	0	0	0	0	0	0	0	0	0	0	0	0	0
Mengo	40	Female	0	0	0	0	0	0	0	0	0	0	0	0	0	0	0	0
Mengo	44	Female	0	0	0	0	0	0	0	0	0	0	0	0	0	0	0	0
Mengo	62	Male	0	0	0	0	0	0	1	0	0	0	0	0	0	0	0	1
Mengo	48	Female	0	0	0	0	0	0	0	0	0	0	0	0	0	0	0	0
Mengo	62	Female	0	0	0	0	0	0	0	0	0	0	0	0	0	0	0	0
Mengo	60	Female	0	0	0	0	0	0	0	0	0	0	0	0	0	0	0	0
Mengo	54	Female	0	1	0	0	0	0	0	0	0	0	0	0	0	0	0	0
Mengo	50	Male	0	0	0	0	0	0	0	0	0	0	0	0	0	0	0	0
Mengo		Female	0	0	0	0	0	0	1	0	0	0	0	0	0	0	0	1
Mengo	50	Female	0	0	0	0	0	1	0	0	0	0	0	0	0	0	0	1
Mengo	23	Male	0	0	0	1	0	0	0	0	0	0	0	0	0	0	0	1
Mengo	80	Female	0	0	0	0	0	0	0	0	0	0	0	0	0	0	0	0
Mengo	40	Female	0	0	0	0	0	0	0	0	0	0	0	0	0	0	0	0
Mengo	50	Female	0	0	0	0	0	0	0	0	0	0	0	0	0	0	0	0
Mengo	50	Female	0	0	0	0	0	0	0	0	0	0	0	0	0	0	0	0
Mengo	45	Female	0	0	0	1	0	0	0	0	0	0	0	0	0	0	0	1
Mengo	63	Female	0	0	0	0	0	0	0	0	0	0	0	0	0	0	0	0
Mengo	56	Male	0	0	1	0	0	0	0	0	0	0	0	0	0	0	0	0
Mengo	53	Female	0	0	0	0	0	0	0	0	0	0	0	0	0	0	0	0
Mengo	22	Female	0	0	0	0	0	0	0	0	0	0	0	0	0	0	0	0
Mengo	24	Male	0	0	0	0	0	0	0	0	0	0	0	0	0	0	0	0
Mengo	27	Female	0	0	0	1	0	0	0	0	0	0	0	0	0	0	0	1
Mengo	65	Female	0	1	0	0	0	0	0	0	0	0	0	0	0	0	0	0
Mengo	53	Male	0	0	0	0	0	0	1	0	0	0	0	0	0	0	0	1
Mengo	53	Female	0	0	0	0	0	0	1	0	0	0	0	0	0	0	0	1
Mengo	23	Female	0	0	0	1	0	0	0	0	0	0	0	0	0	0	0	1
Mengo	69	Female	0	0	0	0	0	0	0	0	0	0	0	0	0	0	0	0
Mengo	49	Female	0	0	0	1	0	0	0	0	0	0	0	0	0	0	0	1
Mengo	28	Female	0	0	0	1	0	0	0	0	0	0	0	0	0	0	0	1
Mengo	40	Female	0	0	0	0	0	0	0	0	0	0	0	0	0	0	0	0
Mengo	22	Female	0	0	0	0	0	0	0	0	0	0	0	0	0	0	0	0
Mengo	51	Female	0	0	0	0	0	0	0	0	0	0	0	0	0	0	0	0
Mengo	82	Male	0	1	0	0	0	0	0	0	0	0	0	0	0	0	0	0
Mengo	72	Female	0	1	0	0	0	0	0	0	0	0	0	0	0	0	0	0
Mengo	45	Male	0	0	0	0	0	0	0	0	0	0	0	0	0	0	0	0
Mengo	42	Male	0	0	0	0	0	0	0	0	0	0	0	0	0	0	0	0
Mengo	63	Female	0	0	0	0	0	0	0	0	0	0	0	0	0	0	0	0
Mengo	38	Female	0	0	0	1	0	0	0	0	0	0	0	0	0	0	0	1
Mengo	26	Male	0	0	0	0	0	0	0	0	0	0	0	0	0	0	0	0
Mengo	40	Female	0	1	0	0	0	0	0	0	0	0	0	0	0	0	0	0
Mengo	55	Female	0	0	0	1	0	0	0	0	0	0	0	0	0	0	0	1
Mengo	62	Female	0	1	0	0	0	0	0	0	0	0	0	0	0	0	0	0
Mengo	47	Female	0	0	0	0	0	0	0	0	0	0	0	0	0	0	0	0
Mengo	29	Female	0	0	0	0	0	0	0	0	0	0	0	0	0	0	0	0
Mengo	42	Female	1	0	0	0	0	0	0	0	0	0	0	0	0	0	0	0
Mengo		Female	0	0	0	0	0	0	0	0	0	0	0	0	0	0	0	0
Mengo	58	Female	0	0	1	0	0	0	0	0	0	0	0	0	0	0	0	0
Mengo	47	Female	0	0	0	0	0	0	1	0	0	0	0	0	0	0	0	1
Mengo	62	Female	0	0	0	0	0	0	1	0	0	0	0	0	0	0	0	1
Mengo	47	Female	0	0	0	0	0	0	0	0	0	0	0	0	0	0	0	0
Mengo	48	Female	0	0	0	0	0	0	0	0	0	0	0	0	0	0	0	0
Mengo	56	Female	0	0	0	0	0	0	0	0	0	0	0	0	0	0	0	0
Mengo	50	Male	0	0	0	0	0	0	0	0	0	0	0	0	0	0	0	0
Mengo	28	Female	0	0	0	0	0	0	0	0	0	0	0	0	0	0	0	0
Mengo	26	Female	0	0	0	0	0	0	0	0	0	0	0	0	0	0	0	0
Mengo	40	Female	0	0	0	0	0	0	0	0	0	0	0	0	0	0	0	0
Mengo	77	Male	0	0	0	0	0	0	1	0	0	0	0	0	0	0	0	1
Mengo	30	Male	0	0	0	0	0	0	1	0	0	0	0	0	0	0	0	1
Mengo	21	Female	0	0	0	0	0	0	0	0	0	0	0	0	0	0	0	0
Mengo	40	Male	0	0	0	0	0	0	1	0	0	0	0	0	0	0	0	1
Mengo	40	Male	0	0	0	0	0	0	0	0	0	0	0	0	0	0	0	0
Mengo	24	Female	0	0	0	0	0	0	0	0	0	0	0	0	0	0	0	0
Mengo	57	Female	0	1	0	0	0	0	0	0	0	0	0	0	0	0	0	0
Mengo	63	Female	0	0	0	0	0	0	0	0	0	0	0	0	0	0	0	0
Mengo	26	Female	0	0	0	0	0	0	0	0	0	0	0	0	0	0	0	0
Mengo	25	Female	0	0	0	0	0	0	0	0	0	0	0	0	0	0	0	0
Mengo	46	Female	0	0	0	0	0	0	1	0	0	0	0	0	0	0	0	1
Mengo	52	Female	0	0	0	0	0	0	0	0	0	0	0	0	0	0	0	0
Mengo	71	Male	0	0	0	0	0	0	0	0	0	0	0	0	0	0	0	0
Mengo	15	Female	0	0	0	0	0	0	0	0	0	0	0	0	0	0	0	0
Mengo	34	Male	0	0	0	0	0	0	0	0	0	0	0	0	0	0	0	0
Mengo	32	Female	1	0	0	0	0	0	0	0	0	0	0	0	0	0	0	0
Mengo	63	Female	0	1	1	0	0	0	0	0	0	0	0	0	0	0	0	0
Mengo	1	Male	0	0	0	1	0	0	0	0	0	0	0	0	0	0	0	1
Mengo	59	Female	0	0	0	0	0	0	0	0	0	0	0	0	0	0	0	0
Mengo	59	Female	0	0	0	1	0	0	0	0	0	0	0	0	0	0	0	1
Mengo	46	Male	0	0	0	0	0	0	0	0	0	0	0	0	0	0	0	0
Mengo	45	Female	0	0	0	0	0	0	0	0	0	0	0	0	0	0	0	0
Mengo	23	Male	0	0	0	0	0	0	1	0	0	0	0	0	0	0	0	1
Mengo	32	Female	0	0	0	1	0	0	0	0	0	0	0	0	0	0	0	1
Mengo	11	Male	0	0	0	1	0	0	0	0	0	0	0	0	0	0	0	1
Mengo	38	Female	0	0	0	0	0	0	0	0	0	0	0	0	0	0	0	0
Mengo	17	Male	0	0	0	0	0	0	0	0	0	0	0	0	0	0	0	0
Mengo	57	Female	0	0	0	0	0	0	0	0	0	0	0	0	0	0	0	0
Mengo	23	Male	0	0	0	0	0	0	0	0	0	0	0	0	0	0	0	0
Mengo	49	Female	0	0	0	1	0	0	0	0	0	0	0	0	0	0	0	1
Mengo	53	Female	0	0	0	0	0	0	0	0	0	0	0	0	0	0	0	0
Mengo	22	Female	0	0	0	0	0	0	1	0	0	0	0	0	0	0	0	1
Mengo	51	Female	0	0	0	0	0	0	0	0	0	0	0	0	0	0	0	0
Mengo	34	Female	0	0	0	0	0	0	0	0	0	0	0	0	0	0	0	0
Mengo	40	Male	0	0	0	0	0	0	1	0	0	0	0	0	0	0	0	1
Mengo	69	Male	0	0	0	0	0	0	0	0	0	0	0	0	0	0	0	0
Mengo	62	Female	0	0	0	0	0	0	0	0	0	0	0	0	0	0	0	0
Mengo	42	Female	0	0	0	0	1	0	0	0	0	0	0	0	0	0	0	1
Mengo	60	Female	0	0	0	0	0	0	1	0	0	0	0	0	0	0	0	1
Mengo	50	Female	0	0	0	0	0	0	0	0	0	1	0	0	0	0	0	1
Mengo	28	Female	0	0	0	0	0	0	1	0	0	0	0	0	0	0	0	1
Mengo	28	Female	0	0	0	0	0	0	0	0	0	0	0	0	0	0	0	0
Mengo	65	Female	0	1	0	0	0	0	0	0	0	0	0	0	0	0	0	0
Mengo	41	Female	0	0	0	0	0	0	0	0	0	0	0	0	0	0	0	0
Mengo	33	Female	0	0	0	1	0	0	0	0	0	0	0	0	0	0	0	1
Mengo	55	Male	1	0	0	0	0	0	1	0	0	0	0	0	0	0	0	1
Mengo	54	Female	0	0	0	1	0	0	1	0	0	0	0	0	0	0	0	2
Mengo	49	Female	0	1	0	0	0	0	0	0	0	0	0	0	0	0	0	0
Mengo	37	Female	0	0	0	0	0	0	0	0	0	0	0	0	0	0	0	0
Mengo	70	Female	0	0	0	0	0	0	0	0	0	0	0	0	0	0	0	0
Mengo	43	Female	0	0	0	0	0	0	0	0	0	0	0	0	0	0	0	0
Mengo	46	Female	0	0	0	0	0	0	0	0	0	0	0	0	0	0	0	0
Mengo	49	Female	0	0	0	0	0	0	0	0	0	0	0	0	0	0	0	0
Mengo	46	Female	0	1	1	0	0	0	0	0	0	0	0	0	0	0	0	0
Mengo	57	Female	0	0	0	0	0	0	0	0	0	0	0	0	0	0	0	0
Mengo	45	Female	0	0	0	0	0	0	0	0	0	0	0	0	0	0	0	0
Mengo	30	Female	0	0	0	0	0	0	0	0	0	0	0	0	0	0	0	0
Mengo	58	Female	0	0	0	0	0	0	0	0	0	0	0	0	0	0	0	0
Mengo	44	Female	0	0	0	0	0	0	0	0	0	0	0	0	0	0	0	0
Mengo	36	Male	0	0	0	1	0	0	0	0	0	0	0	0	0	0	0	1
Mengo	31	Male	1	0	0	0	0	0	0	0	0	0	0	0	0	0	0	0
Mengo	42	Female	0	0	1	0	0	0	0	0	0	0	0	0	0	0	0	0
Mengo	75	Male	0	0	0	1	0	0	0	0	0	0	0	0	0	0	0	1
Mengo	51	Female	0	0	0	0	0	0	0	0	0	0	0	0	0	0	0	0
Mengo	43	Female	0	0	0	0	0	0	0	0	0	0	0	0	0	0	0	0
Mengo	40	Female	0	0	0	0	0	0	0	0	0	1	0	0	0	0	0	1
Mengo	80	Male	0	1	0	0	0	0	0	0	0	0	0	0	0	0	0	0
Mengo	22	Male	0	0	0	0	0	0	0	0	0	0	0	0	0	0	0	0
Mengo	52	Male	0	0	0	1	0	0	0	0	0	0	0	0	0	0	0	1
Mengo	18	Male	0	0	0	0	0	0	0	0	0	1	0	0	0	0	0	1
Mengo	52	Male	0	0	0	1	0	0	0	0	0	0	0	0	0	0	0	1
Mengo	44	Male	0	0	0	0	0	0	1	0	0	0	0	0	0	0	0	1
Mengo	48	Male	0	0	0	0	0	0	1	0	0	0	0	0	0	0	0	1
Mengo	47	Male	0	0	0	0	0	0	0	0	0	0	0	0	0	0	0	0
Mengo	42	Female	0	0	0	0	0	0	0	0	0	0	0	0	0	0	0	0
Mengo	52	Male	0	0	0	1	0	0	0	0	0	0	0	0	0	0	0	1
Mengo	40	Male	0	0	0	0	0	0	0	0	0	0	0	0	0	0	0	0
Mengo	48	Male	0	0	0	0	0	0	0	0	0	0	0	0	0	0	0	0
Mengo	50	Female	0	0	0	0	0	0	0	0	0	0	0	0	0	0	0	0
Mengo	78	Female	0	0	0	0	0	0	1	0	0	0	0	0	0	0	0	1
Mengo	27	Male	0	0	0	0	0	0	1	0	0	0	0	0	0	0	0	1
Mengo	13	Male	0	0	0	0	0	0	0	0	0	0	0	0	0	0	0	0
Mengo	56	Male	0	0	0	0	0	0	0	0	0	0	0	0	0	0	0	0
Mengo	37	Female	0	0	0	0	0	0	0	0	0	0	0	0	0	0	0	0
Mengo	25	Female	0	0	0	0	0	0	0	0	0	0	0	0	0	0	0	0
Mengo	50	Female	0	1	1	0	0	0	0	0	0	0	0	0	0	0	0	0
Mengo	50	Male	0	1	0	0	0	0	0	0	0	0	0	0	0	0	0	0
Mengo	67	Female	0	0	0	0	0	0	0	0	0	0	0	0	0	0	0	0
Mengo	63	Male	0	0	0	0	0	0	0	0	0	0	0	0	0	0	0	0
Mengo	45	Female	0	0	0	0	0	0	0	0	0	0	0	0	0	0	0	0
Mengo	61	Female	0	0	0	0	0	0	1	0	0	0	0	0	0	0	0	1
Mengo	60	Female	0	0	0	0	0	0	0	0	0	0	0	0	0	0	0	0
Mengo	39	Female	0	0	0	0	0	0	0	0	0	0	0	0	0	0	0	0
Mengo	50	Female	0	0	0	0	0	0	0	0	0	0	0	0	0	0	0	0
Mengo	37	Female	0	0	0	0	0	0	0	0	0	0	0	0	0	0	0	0
Mengo	42	Female	1	0	0	0	0	0	0	0	0	0	0	0	0	0	0	0
Mengo	69	Female	0	0	0	0	0	0	1	0	0	0	0	0	0	0	0	1
Mengo	50	Female	0	1	0	0	0	0	0	0	0	0	0	0	0	0	0	0
Mengo	44	Female	1	0	0	0	0	0	0	0	0	0	0	0	0	0	0	0
Mengo	70	Male	0	0	0	0	0	0	0	0	0	0	0	0	0	0	0	0
Mengo	43	Male	0	0	0	0	0	0	0	0	0	0	0	0	0	0	0	0
Mengo	50	Female	0	0	0	0	0	0	0	0	0	0	0	0	0	0	0	0
Mengo	56	Female	0	0	0	0	0	0	0	0	0	0	0	0	0	0	0	0
Mengo	40	Female	0	0	0	0	0	0	0	0	0	0	0	0	0	0	0	0
Mengo	40	Male	0	0	0	0	0	0	0	0	0	0	0	0	0	0	0	0
Mengo	65	Female	0	0	0	0	0	0	0	0	0	0	0	0	0	0	0	0
Mengo	54	Female	0	0	0	0	0	0	0	0	0	0	0	0	0	0	0	0
Mengo	49	Female	0	0	0	0	0	0	0	0	0	0	0	0	0	0	0	0
Mengo	42	Female	0	0	0	0	0	0	0	0	0	0	0	0	0	0	0	0
Mengo	27	Male	0	0	0	0	0	0	0	0	0	0	0	0	0	0	0	0
Mengo	60	Female	0	0	0	0	0	0	0	0	0	0	0	0	0	0	0	0
Mengo	21	Female	0	0	0	1	0	0	0	0	0	0	0	0	0	0	0	1
Mengo	56	Female	0	0	0	0	0	0	0	0	0	0	0	0	0	0	0	0
Mengo	26	Male	0	0	0	0	0	0	0	0	0	0	0	0	0	0	0	0
Mengo	55	Female	0	1	0	0	0	0	0	0	0	0	0	0	0	0	0	0
Mengo	49	Female	0	0	0	1	0	0	0	0	0	0	0	0	0	0	0	1
Mengo	65	Female	0	0	0	0	0	0	0	0	0	0	0	0	0	0	0	0
Mengo	3	Male	0	0	0	1	0	0	0	0	0	0	0	0	0	0	0	1
Mengo	54	Female	0	1	0	0	0	0	0	0	0	0	0	0	0	0	0	0
Mengo	15	Female	0	0	0	0	0	0	0	0	0	0	0	0	0	0	0	0
Mengo	5	Female	0	0	0	0	0	0	0	0	0	0	0	0	0	0	0	0
Mengo	60	Female	0	0	0	0	0	0	0	0	0	0	0	0	0	0	0	0
Mengo	64	Female	0	0	0	0	0	0	1	0	0	0	0	0	0	0	0	1
Mengo	50	Male	0	0	0	0	0	0	0	0	0	0	0	0	0	0	0	0
Mengo	40	Female	0	0	0	0	0	0	0	0	0	0	0	0	0	0	0	0
Mengo	64	Female	0	1	0	0	0	0	0	0	0	0	0	0	0	0	0	0
Mengo	60	Female	0	0	1	0	0	0	0	0	0	0	0	0	0	0	0	0
Mengo	54	Male	0	1	0	0	0	0	0	0	0	0	0	0	0	0	0	0
Mengo	49	Female	0	1	0	0	0	0	0	0	0	0	0	0	0	0	0	0
Mengo	52	Female	0	0	0	0	0	0	0	0	0	0	0	0	0	0	0	0
Mengo	61	Female	0	0	0	0	0	0	0	0	0	0	0	0	0	0	0	0
Mengo	54	Female	0	0	0	0	0	0	0	0	0	0	0	0	0	0	0	0
Mengo	35	Male	0	0	0	0	0	0	0	0	0	0	0	0	0	0	0	0
Mengo	21	Female	1	0	0	0	0	0	0	0	0	0	0	0	0	0	0	0
Mengo	16	Male	0	0	0	0	0	0	0	0	0	0	0	0	0	0	0	0
Mengo	64	Female	0	0	0	0	0	0	0	0	0	0	0	0	0	0	0	0
Mengo	39	Male	0	0	0	0	0	0	0	0	0	0	0	0	0	0	0	0
Mengo	34	Female	0	0	0	0	0	0	0	0	0	0	0	0	0	0	0	0
Mengo	56	Male	0	1	0	0	0	0	0	0	0	0	0	0	0	0	0	0
Mengo	64	Female	0	1	0	0	0	0	0	0	0	0	0	0	0	0	0	0
Mengo	78	Female	0	0	0	0	0	0	0	0	0	0	0	0	0	0	0	0
Mengo	13	Male	0	0	0	1	0	0	0	0	0	0	0	0	0	0	0	1
Mengo	32	Female	0	0	0	0	0	0	0	0	0	0	0	0	0	0	0	0
Mengo	60	Female	0	1	1	0	0	0	0	0	0	0	0	0	0	0	0	0
Mengo	61	Female	0	0	0	0	0	0	0	0	0	0	0	0	0	0	0	0
Mengo	58	Female	0	0	0	0	0	0	0	0	0	0	0	0	0	0	0	0
Mengo	38	Female	0	0	0	0	0	0	0	0	0	0	0	0	0	0	0	0
Mengo	22	Male	0	0	0	0	0	0	0	0	0	0	0	0	0	0	0	0
Mengo	45	Female	0	0	0	0	0	0	0	0	0	0	0	0	0	0	0	0
Mengo	56	Female	0	0	0	0	0	0	0	0	0	0	0	0	0	0	0	0
Mengo	65	Female	0	1	0	0	0	0	0	0	0	0	0	0	0	0	0	0
Mengo	33	Male	1	0	0	0	0	0	0	0	0	0	0	0	0	0	0	0
Mengo	18	Female	0	0	0	0	0	0	1	0	0	0	0	0	0	0	0	1
Mengo	42	Female	0	0	0	0	0	0	0	0	0	0	0	0	0	0	0	0
Mengo	51	Male	0	0	0	0	0	0	0	0	0	0	0	0	0	0	0	0
Mengo	56	Female	0	0	0	1	0	0	0	0	0	0	0	0	0	0	0	1
Mengo	29	Female	0	0	0	0	0	0	0	0	0	0	0	0	0	0	0	0
Mengo	23	Male	0	0	0	0	0	0	0	0	0	0	0	0	0	0	0	0
Mengo	38	Female	0	0	0	0	0	0	0	0	0	0	0	0	0	0	0	0
Mengo	64	Male	1	0	0	1	0	0	0	0	0	0	0	0	0	0	0	1
Mengo	40	Female	0	1	0	0	0	0	0	0	0	0	0	0	0	0	0	0
Mengo	12	Male	1	0	0	0	0	0	0	0	0	0	0	0	0	0	0	0
Mengo	27	Female	0	0	0	0	0	0	0	0	0	0	0	0	0	0	0	0
Mengo	37	Female	0	0	1	0	0	0	0	0	0	0	0	0	0	0	0	0
Mengo	48	Female	0	0	0	0	0	0	0	0	0	0	0	0	0	0	0	0
Mengo	6	Female	1	0	0	1	0	0	0	0	0	0	0	0	0	0	0	1
Mengo	5	Female	1	0	0	1	0	0	0	0	0	0	0	0	0	0	0	1
Mengo	53	Female	0	0	0	0	0	0	0	0	0	0	0	0	0	0	0	0
Mengo	56	Female	0	0	0	0	0	0	0	0	0	0	0	0	0	0	0	0
Mengo	73	Female	0	1	0	0	0	0	0	0	0	0	0	0	0	0	0	0
Mengo	43	Female	0	0	0	1	0	0	0	0	0	0	0	0	0	0	0	1
Mengo	62	Female	0	0	0	0	0	0	0	0	0	0	0	0	0	0	0	0
Mengo	43	Female	1	0	0	0	0	0	0	0	0	0	0	0	0	0	0	0
Mengo	65	Female	0	1	0	0	0	0	1	0	0	0	0	0	0	0	0	1
Mengo	61	Male	0	0	0	0	0	0	0	0	0	1	0	0	0	0	0	1
Mengo	40	Female	0	0	0	0	0	0	0	0	0	0	0	0	0	0	0	0
Mengo	42	Female	0	0	0	0	0	0	0	0	0	0	0	0	0	0	0	0
Mengo	47	Female	0	0	0	0	0	0	0	0	0	0	0	0	0	0	0	0
Mengo	47	Male	0	0	0	0	0	0	0	0	0	0	0	0	0	0	0	0
Mengo	45	Male	0	0	0	0	0	0	0	0	0	0	0	0	0	0	0	0
Mengo	40	Female	0	1	0	0	0	0	0	0	0	0	0	0	0	0	0	0
Mengo	44	Male	0	0	0	0	0	0	0	0	0	0	0	0	0	0	0	0
Mengo	60	Female	0	0	0	0	0	0	0	0	0	0	0	0	0	0	0	0
Mengo	31	Female	0	0	0	1	0	0	0	0	0	0	0	0	0	0	0	1
Mengo	37	Female	0	0	0	0	0	0	0	0	0	0	0	0	0	0	0	0
Mengo	48	Female	0	1	0	0	0	0	0	0	0	0	0	0	0	0	0	0
Mengo	73	Female	0	0	0	0	0	0	0	0	0	0	0	0	0	0	0	0
Mengo	53	Female	0	0	0	0	0	0	0	0	0	0	0	0	0	0	0	0
Mengo	25	Male	0	0	0	0	0	0	0	0	0	0	0	0	0	0	0	0
Mengo	60	Female	0	1	0	0	0	0	0	0	0	0	0	0	0	0	0	0
Mengo	30	Male	0	0	0	0	0	0	0	0	0	0	0	0	0	0	0	0
Mengo	73	Male	0	0	0	0	0	0	0	0	0	0	0	0	0	0	0	0
Mengo	40	Male	0	0	0	0	0	0	0	0	0	0	0	0	0	0	0	0
Mengo	56	Male	0	0	0	0	0	0	0	0	0	0	0	0	0	0	0	0
Mengo	48	Female	0	0	0	0	0	0	0	0	0	0	0	0	0	0	0	0
Mengo	56	Female	0	0	0	0	0	0	1	0	0	0	0	0	0	0	0	1
Mengo	40	Female	0	0	0	0	0	0	0	0	0	0	0	0	0	0	0	0
Mengo	52	Female	0	0	0	0	0	0	0	0	0	0	0	0	0	0	0	0
Mengo	30	Female	0	0	0	0	0	0	0	0	0	0	0	0	0	0	0	0
Mengo	20	Male	0	0	0	1	0	0	0	0	0	0	0	0	0	0	0	1
Mengo	24	Female	0	0	0	1	0	0	0	0	0	0	0	0	0	0	0	1
Mengo	70	Male	0	0	0	0	0	0	0	0	0	0	0	0	0	0	0	0
Mengo	57	Male	0	1	1	0	0	0	0	0	0	0	0	0	0	0	0	0
Mengo	50	Female	0	1	1	0	0	0	0	0	0	0	0	0	0	0	0	0
Mengo	42	Male	0	0	0	1	0	0	0	0	0	0	0	0	0	0	0	1
Mengo	43	Male	0	0	0	1	0	0	0	0	0	0	0	0	0	0	0	1
Mengo	52	Female	0	0	0	0	0	0	0	0	0	0	0	0	0	0	0	0
Mengo	54	Female	0	0	0	0	0	0	0	0	0	0	0	0	0	0	0	0
Mengo	40	Female	1	0	0	0	0	0	0	0	0	0	0	0	0	0	0	0
Mengo	62	Female	0	0	0	0	0	0	0	0	0	0	0	0	0	0	0	0
Mengo	4	Female	0	0	0	1	0	0	0	0	0	0	0	0	0	0	0	1
Mengo	3	Male	0	0	0	1	0	0	0	0	0	0	0	0	0	0	0	1
Mengo	35	Female	0	0	0	1	0	0	0	0	0	0	0	0	0	0	0	1
Mengo	31	Male	0	0	0	0	0	0	0	0	0	0	0	0	0	0	0	0
Mengo	52	Male	0	0	0	0	0	0	1	0	0	0	0	0	0	0	0	1
Mengo	35	Female	0	0	0	0	0	0	0	0	0	0	0	0	0	0	0	0
Mengo	40	Female	0	0	0	0	0	0	0	0	0	0	0	0	0	0	0	0
Mengo	53	Male	0	0	0	1	0	0	0	0	0	0	0	0	0	0	0	1
Mengo	71	Female	0	0	0	0	0	0	0	0	0	0	0	0	0	0	0	0
Mengo	23	Female	0	0	0	0	0	0	0	0	0	0	0	0	0	0	0	0
Mengo	52	Female	0	0	0	0	0	0	0	0	0	0	0	0	0	0	0	0
Mengo	53	Female	0	1	0	0	0	0	0	0	0	0	0	0	0	0	0	0
Mengo	38	Male	0	0	0	0	0	0	0	0	0	0	0	0	0	0	0	0
Mengo	60	Female	0	0	0	0	0	0	0	0	0	0	0	0	0	0	0	0
Mengo	35	Female	0	0	0	0	0	0	0	0	0	0	0	0	0	0	0	0
Mengo	56	Female	0	0	0	0	0	0	0	0	0	0	0	0	0	0	0	0
Mengo	3	Male	0	0	0	0	0	0	0	0	0	0	0	0	0	0	0	0
Mengo	52	Female	0	0	0	0	0	0	0	0	0	0	0	0	0	0	0	0
Mengo	47	Male	0	0	0	0	0	0	0	0	0	0	0	0	0	0	0	0
Mengo	30	Male	0	0	0	0	0	0	0	0	0	0	0	0	0	0	0	0
Mengo	26	Male	0	0	0	0	0	0	0	0	0	0	0	0	0	0	0	0
Mengo	51	Female	0	0	0	0	0	0	1	0	0	0	0	0	0	0	0	1
Mengo	49	Female	0	0	0	0	0	0	0	0	0	0	0	0	0	0	0	0
Mengo	46	Female	0	0	0	1	0	0	0	0	0	0	0	0	0	0	0	1
Mengo	28	Female	0	0	0	0	0	0	0	0	0	0	0	0	0	0	0	0
Mengo	32	Male	0	0	0	0	0	0	0	0	0	0	0	0	0	0	0	0
Mengo	30	Male	0	0	0	1	0	0	0	0	0	0	0	0	0	0	0	1
Mengo	47	Male	0	0	0	0	0	0	0	0	0	0	0	0	0	0	0	0
Mengo	54	Female	0	0	0	0	0	0	0	0	0	0	0	0	0	0	0	0
Mengo	38	Female	0	0	0	0	0	0	0	0	0	0	0	0	0	0	0	0
Mengo	50	Female	0	0	0	1	0	0	0	0	0	0	0	0	0	0	0	1
Mengo	33	Female	0	0	0	0	0	0	0	0	0	0	0	0	0	0	0	0
Mengo	65	Female	0	1	0	0	0	0	0	0	0	0	0	0	0	0	0	0
Mengo	56	Female	0	1	0	0	0	0	0	0	0	0	0	0	0	0	0	0
Mengo	23	Female	0	0	0	0	0	0	0	0	0	0	0	0	0	0	0	0
Mengo	51	Male	0	0	0	0	0	0	0	0	0	0	0	0	0	0	0	0
Mengo	30	Female	0	0	0	0	0	0	0	0	0	0	0	0	0	0	0	0
Mengo	50	Female	0	1	0	0	0	0	0	0	0	0	0	0	0	0	0	0
Mengo	29	Male	0	0	0	0	0	0	0	0	0	0	0	0	0	0	0	0
Mengo	54	Female	0	0	0	0	0	0	0	0	0	0	0	0	0	0	0	0
Mengo	16	Female	0	0	0	1	0	0	0	0	0	0	0	0	0	0	0	1
Mengo	48	Female	0	0	0	0	0	0	0	0	0	0	0	0	0	0	0	0
Mengo	58	Female	0	0	0	1	0	0	0	0	0	0	0	0	0	0	0	1
Mengo	34	Female	0	0	0	0	0	0	0	0	0	0	0	0	0	0	0	0
Mengo	26	Female	0	0	0	0	0	0	0	0	0	0	0	0	0	0	0	0
Mengo	43	Male	0	0	0	0	0	0	0	0	0	0	0	0	0	0	0	0
Mengo	56	Male	0	0	0	1	0	0	0	0	0	0	0	0	0	0	0	1
Mengo	38	Female	0	0	0	0	0	0	1	0	0	0	0	0	0	0	0	1
Mengo	15	Female	0	0	0	0	0	0	0	0	0	0	0	0	0	0	0	0
Mengo	50	Female	0	0	0	1	0	0	0	0	0	0	0	0	0	0	0	1
Mengo	32	Female	0	0	0	1	0	0	0	0	0	0	0	0	0	0	0	1
Mengo	51	Female	0	1	0	0	0	0	0	0	0	0	0	0	0	0	0	0
Mengo	45	Female	0	0	0	0	0	0	0	0	0	0	0	0	0	0	0	0
Mengo	59	Female	0	0	0	0	0	0	0	0	0	0	0	0	0	0	0	0
Mengo	26	Male	0	0	0	0	0	0	0	0	0	0	0	0	0	0	0	0
Mengo	36	Female	0	0	0	0	0	0	1	0	0	0	0	0	0	0	0	1
Mengo	40	Female	0	0	0	0	0	0	0	0	0	0	0	0	0	0	0	0
Mengo	50	Female	0	0	0	0	0	0	0	0	0	1	0	0	0	0	0	1
Mengo	50	Female	0	0	0	0	0	0	1	0	0	0	0	0	0	0	0	1
Mengo	38	Female	0	0	0	0	0	0	0	0	0	0	0	0	0	0	0	0
Mengo	11	Male	1	0	0	0	0	0	0	0	0	0	0	0	0	0	0	0
Mengo	52	Female	0	0	0	1	0	0	0	0	0	0	0	0	0	0	0	1
Mengo	48	Male	0	1	0	0	0	0	0	0	0	0	0	0	0	0	0	0
Mengo	17	Female	0	0	0	1	0	0	0	0	0	0	0	0	0	0	0	1
Mengo	57	Female	0	0	0	0	0	0	0	0	0	0	0	0	0	0	0	0
Mengo	49	Male	0	0	0	1	0	0	0	0	0	0	0	0	0	0	0	1
Mengo	32	Male	0	0	0	0	0	0	0	0	0	0	0	0	0	0	0	0
Mengo	23	Female	0	0	0	0	0	0	0	0	0	0	0	0	0	0	0	0
Mengo	65	Female	0	1	0	0	0	0	0	0	0	0	0	0	0	0	0	0
Mengo	40	Female	0	0	0	0	0	0	0	0	0	0	0	0	0	0	0	0
Mengo	13	Female	0	0	0	0	1	0	0	0	0	0	0	0	0	0	0	1
Mengo	32	Male	0	0	0	0	0	0	0	0	0	0	0	0	0	0	0	0
Mengo	48	Female	0	0	0	0	0	0	0	0	0	0	0	0	0	0	0	0
Mengo	52	Female	0	0	0	0	0	0	0	0	0	1	0	0	0	0	0	1
Mengo	22	Female	0	0	0	0	0	0	0	0	0	1	0	0	0	0	0	1
Mengo	49	Female	0	0	0	0	0	0	0	0	0	1	0	0	0	0	0	1
Mengo	51	Male	1	0	0	0	0	0	0	0	0	0	0	0	0	0	0	0
Mengo	22	Female	0	0	0	0	0	0	0	0	0	0	0	0	0	0	0	0
Mengo	33	Female	0	0	0	0	0	0	0	0	0	0	0	0	0	0	0	0
Mengo	67	Female	0	0	0	0	0	0	0	0	0	1	0	0	0	0	0	1
Mengo	37	Female	0	1	0	0	0	0	0	0	0	0	0	0	0	0	0	0
Mengo	28	Male	0	0	0	1	0	0	0	0	0	0	0	0	0	0	0	1
Mengo	63	Female	0	0	0	0	0	0	0	0	0	0	0	0	0	0	0	0
Mengo	56	Female	0	0	0	0	0	0	0	0	0	0	0	0	0	0	0	0
Mengo	64	Female	0	0	0	0	0	0	0	0	0	0	0	0	0	0	0	0
Mengo	53	Female	0	0	0	0	0	0	0	0	0	0	0	0	0	0	0	0
Mengo	53	Female	0	1	0	0	0	0	0	0	0	0	0	0	0	0	0	0
Mengo	32	Male	0	0	0	1	0	0	0	0	0	0	0	0	0	0	0	1
Mengo	62	Female	0	0	0	1	0	0	0	0	0	0	0	0	0	0	0	1
Mengo	75	Female	0	0	0	0	0	0	0	0	0	0	0	0	0	0	0	0
Mengo	27	Female	0	0	0	0	0	0	0	0	0	1	0	0	0	0	0	1
Mengo	39	Female	0	0	0	0	0	0	0	0	0	0	0	0	0	0	0	0
Mengo	44	Female	0	0	0	0	0	0	0	0	0	0	0	0	0	0	0	0
Mengo	49	Female	0	0	0	1	0	0	0	0	0	0	0	0	0	0	0	1
Mengo	28	Female	0	0	0	0	0	0	0	0	0	1	0	0	0	0	0	1
Mengo	26	Female	0	0	0	0	0	0	0	0	0	0	0	0	0	0	0	0
Mengo	56	Male	0	0	0	1	0	0	0	0	0	0	0	0	0	0	0	1
Mengo	50	Female	0	1	0	0	0	0	0	0	0	0	0	0	0	0	0	0
Mengo	52	Female	0	0	0	0	0	0	0	0	0	0	0	0	0	0	0	0
Mengo	55	Female	0	1	0	0	0	0	0	0	0	0	0	0	0	0	0	0
Mengo	50	Female	0	0	0	0	0	0	0	0	0	0	0	0	0	0	0	0
Mengo	57	Female	0	0	0	0	0	0	0	0	0	0	0	0	0	0	0	0
Mengo	74	Male	0	0	0	0	0	0	0	0	0	0	0	0	0	0	0	0
Mengo	50	Male	0	0	0	0	0	0	0	0	0	0	0	0	0	0	0	0
Mengo	22	Female	0	0	0	0	0	0	0	0	0	0	0	0	0	0	0	0
Mengo	71	Female	0	0	0	1	0	0	0	0	0	0	0	0	0	0	0	1
Mengo	38	Male	0	0	0	0	0	0	0	0	0	0	0	0	0	0	0	0
Mengo	48	Female	0	0	0	0	0	0	0	0	0	0	0	0	0	0	0	0
Mengo	18	Female	1	0	0	0	0	0	0	0	0	0	0	0	0	0	0	0
Mengo	48	Female	0	1	0	0	0	0	0	0	0	0	0	0	0	0	0	0
Mengo	53	Female	0	0	0	1	0	0	0	0	0	0	0	0	0	0	0	1
Mengo	1	Female	0	0	0	0	0	0	0	0	0	0	0	0	0	0	0	0
Mengo	32	Female	0	0	0	0	1	0	0	0	0	0	0	0	0	0	0	1
Mengo	48	Female	0	0	0	0	0	0	0	0	0	0	0	0	0	0	0	0
Mengo	44	Female	0	0	0	0	0	0	0	0	0	0	0	0	0	0	0	0
Mengo	37	Female	0	0	0	0	0	0	0	0	0	0	0	0	0	0	0	0
Mengo	57	Female	0	0	0	0	0	0	0	0	0	0	0	0	0	0	0	0
Mengo	59	Female	0	0	0	0	0	0	0	0	0	0	0	0	0	0	0	0
Mengo	40	Female	0	1	0	0	0	0	0	0	0	0	0	0	0	0	0	0
Mengo	2	Male	0	0	0	0	0	0	0	0	0	0	0	0	0	0	0	0
Mengo	25	Female	0	0	0	0	0	0	0	0	0	0	0	0	0	0	0	0
Mengo	60	Female	0	0	0	0	0	0	0	0	0	0	0	0	0	0	0	0
Mengo	52	Female	0	0	0	0	0	0	0	0	0	0	0	0	0	0	0	0
Mengo	34	Female	0	0	0	0	0	0	1	0	0	0	0	0	0	0	0	1
Mengo	63	Female	0	0	0	0	0	0	0	0	0	0	0	0	0	0	0	0
Mengo	50	Female	0	1	0	0	0	0	0	0	0	0	0	0	0	0	0	0
Mengo	46	Female	0	0	0	0	0	0	1	0	0	0	0	0	0	0	0	1
Mengo	42	Female	0	0	0	0	0	0	0	0	0	0	0	0	0	0	0	0
Mengo	45	Female	0	1	0	0	0	0	0	0	0	0	0	0	0	0	0	0
Mengo	66	Male	0	0	0	0	0	0	0	0	0	0	0	0	0	0	0	0
Mengo	80	Female	0	1	0	0	0	0	0	0	0	0	0	0	0	0	0	0
Mengo	30	Female	0	0	0	0	0	0	0	0	0	0	0	0	0	0	0	0
Mengo	33	Male	0	0	0	0	0	0	0	0	0	0	0	0	0	0	0	0
Mengo	68	Female	0	0	0	0	0	0	0	0	0	0	0	0	0	0	0	0
Mengo	38	Female	0	0	0	0	0	0	0	0	0	0	0	0	0	0	0	0
Mengo	12	Male	0	0	0	0	0	0	0	0	0	0	0	0	0	0	0	0
Mengo	58	Female	0	0	0	0	0	0	0	0	0	0	0	0	0	0	0	0
Mengo	38	Female	0	0	0	0	0	0	1	0	0	0	0	0	0	0	0	1
Mengo	50	Female	0	0	0	0	0	0	0	0	0	0	0	0	0	0	0	0
Mengo	65	Female	0	1	0	0	0	0	0	0	0	0	0	0	0	0	0	0
Mengo	48	Male	0	0	0	0	0	0	0	0	0	0	0	0	0	0	0	0
Mengo	45	Male	0	0	0	0	0	0	0	0	0	0	0	0	0	0	0	0
Mengo	68	Female	0	0	0	0	0	0	0	0	0	0	0	0	0	0	0	0
Mengo	39	Female	0	0	0	0	0	0	0	0	0	0	0	0	0	0	0	0
Mengo	40	Female	0	0	0	0	0	0	0	0	0	0	0	0	0	0	0	0
Mengo	76	Female	0	0	0	0	0	0	0	0	0	0	0	0	0	0	0	0
Mengo	19	Female	1	0	0	0	0	0	0	0	0	0	0	0	0	0	0	0
Mengo	38	Female	0	1	0	0	0	0	0	0	0	0	0	0	0	0	0	0
Mengo	60	Female	0	0	0	0	0	0	0	0	0	0	0	0	0	0	0	0
Mengo	70	Male	0	0	0	1	0	0	0	0	0	0	0	0	0	0	0	1
Mengo	36	Female	0	0	0	1	0	0	0	0	0	0	0	0	0	0	0	1
Mengo	49	Female	0	0	0	0	0	0	0	0	0	0	0	0	0	0	0	0
Mengo	28	Female	0	0	0	0	0	0	0	0	0	0	0	0	0	0	0	0
Mengo	69	Female	0	0	0	0	0	0	0	0	0	0	0	0	0	0	0	0
Mengo	5	Male	0	0	0	1	0	0	0	0	0	0	0	0	0	0	0	1
Mengo	35	Female	0	0	0	1	1	0	0	0	0	0	0	0	0	0	0	2
Mengo	71	Male	0	1	0	0	0	0	0	0	0	0	0	0	0	0	0	0
Mengo	9	Female	0	0	0	1	0	0	0	0	0	0	0	0	0	0	0	1
Mengo	35	Female	0	0	0	1	0	0	0	0	0	0	0	0	0	0	0	1
Mengo	1	Female	0	0	0	1	0	0	0	0	0	0	0	0	0	0	0	1
Mengo	57	Female	0	1	0	0	0	0	0	0	0	0	0	0	0	0	0	0
Mengo	35	Female	0	0	0	1	0	0	0	0	0	0	0	0	0	0	0	1
Mengo	21	Female	0	0	0	0	0	0	0	0	0	0	0	0	0	0	0	0
Mengo	66	Female	0	1	0	0	0	0	0	0	0	0	0	0	0	0	0	0
Mengo	52	Male	0	0	0	0	0	0	0	0	0	1	0	0	0	0	0	1
Mengo	35	Female	0	0	0	0	0	0	0	0	0	0	0	0	0	0	0	0
Mengo	21	Female	0	0	0	0	0	0	0	0	0	0	0	0	0	0	0	0
Mengo	60	Female	0	0	0	1	0	0	0	0	0	0	0	0	0	0	0	1
Mengo	69	Female	0	1	0	0	0	0	0	0	0	0	0	0	0	0	0	0
Mengo	78	Male	0	0	0	0	0	0	0	0	0	0	0	0	0	0	0	0
Mengo	40	Female	0	0	0	0	0	0	1	0	0	0	0	0	0	0	0	1
Mengo	35	Male	0	0	0	0	0	0	0	0	0	0	0	0	0	0	0	0
Mengo	29	Female	0	0	0	0	0	0	0	0	0	0	0	0	0	0	0	0
Mengo	50	Female	0	0	0	0	0	0	0	0	0	0	0	0	0	0	0	0
Mengo	65	Female	0	1	0	0	0	0	0	0	0	0	0	0	0	0	0	0
Mengo	22	Female	0	0	0	0	0	0	0	0	0	0	0	0	0	0	0	0
Mengo	35	Female	0	0	0	0	0	0	0	0	0	0	0	0	0	0	0	0
Mengo	35	Female	0	0	0	0	0	0	0	0	0	1	0	0	0	0	0	1
Mengo	65	Female	0	1	0	0	0	0	0	0	0	0	0	0	0	0	0	0
Mengo	36	Female	0	0	0	0	0	0	0	0	0	0	0	0	0	0	0	0
Mengo	50	Male	0	0	0	0	0	1	0	0	0	0	0	0	0	0	0	1
Mengo	26	Female	0	0	0	0	0	0	0	0	0	1	0	0	0	0	0	1
Mengo	30	Female	0	0	0	0	0	0	0	0	0	0	0	0	0	0	0	0
Mengo	45	Female	0	0	0	0	0	0	0	0	0	0	0	0	0	0	0	0
Mengo	25	Female	0	0	0	1	0	0	0	0	0	0	0	0	0	0	0	1
Mengo	50	Female	0	0	0	0	0	0	0	0	0	0	0	0	0	0	0	0
Mengo	39	Male	0	0	0	0	0	0	1	0	0	0	0	0	0	0	0	1
Mengo	51	Female	0	0	0	1	0	0	0	0	0	0	0	0	0	0	0	1
Mengo	72	Female	0	0	0	0	0	0	0	0	0	0	0	0	0	0	0	0
Mengo	50	Female	0	0	0	0	0	0	1	0	0	0	0	0	0	0	0	1
Mengo	26	Male	0	0	0	0	0	0	0	0	0	0	0	0	0	0	0	0
Mengo	55	Male	0	1	1	0	0	0	0	0	0	0	0	0	0	0	0	0
Mengo	43	Female	0	0	0	0	0	0	0	0	0	0	0	0	0	0	0	0
Mengo	47	Female	0	0	0	0	0	0	0	0	0	0	0	0	0	0	0	0
Mengo	55	Male	0	0	0	0	0	0	0	0	0	0	0	0	0	0	0	0
Mengo	35	Female	0	0	0	0	0	0	0	0	0	0	0	0	0	0	0	0
Mengo	35	Female	0	0	0	0	0	0	0	0	0	0	0	0	0	0	0	0
Mengo	57	Male	1	0	0	0	0	0	0	0	0	0	0	0	0	0	0	0
Mengo	60	Female	0	0	0	0	0	0	0	0	0	0	0	0	0	0	0	0
Mengo	19	Female	0	0	0	0	0	0	0	0	0	0	0	0	0	0	0	0
Mengo	25	Female	0	1	0	0	0	0	0	0	0	0	0	0	0	0	0	0
Mengo	44	Female	0	0	0	0	0	0	0	0	0	0	0	0	0	0	0	0
Mengo	48	Female	0	0	0	0	0	0	0	0	0	0	0	0	0	0	0	0
Mengo	56	Female	0	0	0	0	0	0	1	0	0	0	0	0	0	0	0	1
Mengo	64	Male	0	0	0	0	0	0	1	0	0	0	0	0	0	0	0	1
Mengo	64	Male	0	0	0	0	0	0	0	0	0	0	0	0	0	0	0	0
Mengo	41	Female	0	0	0	0	0	0	0	0	0	0	0	0	0	0	0	0
Mengo	38	Female	0	1	0	0	0	0	0	0	0	0	0	0	0	0	0	0
Mengo	41	Female	0	0	0	0	0	0	0	0	0	0	0	0	0	0	0	0
Mengo	18	Female	0	0	0	0	0	0	0	0	1	0	0	0	0	0	0	0
Mengo	35	Female	0	0	0	0	0	0	1	0	0	0	0	0	0	0	0	1
Mengo	57	Female	0	0	0	0	0	0	0	0	0	0	0	0	0	0	0	0
Mengo	46	Female	0	0	0	0	0	0	0	0	0	0	0	0	0	0	0	0
Mengo	39	Female	0	0	0	0	0	0	0	0	0	0	0	0	0	0	0	0
Mengo	45	Female	0	0	0	1	0	0	0	0	0	0	0	0	0	0	0	1
Mengo	78	Female	0	0	0	1	0	0	0	0	0	0	0	0	0	0	0	1
Mengo	56	Female	0	0	0	0	0	0	0	0	0	0	0	0	0	0	0	0
Mengo	37	Female	0	0	0	0	0	0	0	0	0	0	0	0	0	0	0	0
Mengo	36	Female	0	0	0	0	0	0	0	0	0	0	0	0	0	0	0	0
Mengo	74	Male	0	0	0	1	0	0	0	0	0	0	0	0	0	0	0	1
Mengo	48	Female	0	0	0	0	0	0	0	0	0	0	0	0	0	0	0	0
Mengo	41	Male	0	0	0	0	0	0	0	0	0	0	0	0	0	0	0	0
Mengo	28	Female	0	0	0	0	0	0	1	0	0	0	0	0	0	0	0	1
Mengo	39	Male	0	0	0	0	0	0	0	0	0	0	0	0	0	0	0	0
Mengo	66	Female	0	1	0	0	0	0	0	0	0	0	0	0	0	0	0	0
Mengo	28	Female	0	0	0	0	0	0	0	0	0	0	0	0	0	0	0	0
Mengo	62	Female	0	0	0	0	0	0	0	0	0	0	0	0	0	0	0	0
Mengo	65	Female	0	1	0	0	0	0	0	0	0	0	0	0	0	0	0	0
Mengo	25	Female	0	0	0	0	0	0	0	0	0	0	0	0	0	0	0	0
Mulago	48	Female	0	0	0	0	0	0	0	0	0	0	0	0	0	0		0
Mulago	43	Female	0	0	0	0	0	0	0	0	0	0	0	0	0	0		0
Mulago	32	Female	0	0	0	0	0	0	0	0	0	0	0	0	0	0		0
Mulago	60	Female	0	0	0	0	0	0	0	0	0	0	0	0	0	0		0
Mulago	53	Female	0	0	0	1	0	1	0	0	0	0	0	0	0	0		2
Mulago	42	Female	0	0	0	0	0	1	1	0	0	0	0	0	0	0		2
Mulago	48	Female	0	0	1	0	0	1	0	0	0	0	0	0	0	0		1
Mulago	32	Female	0	0	0	0	0	1	0	0	0	0	0	0	0	0		1
Mulago	50	Female	0	0	0	0	0	1	0	0	0	0	0	0	0	0		1
Mulago	19	Male	0	0	0	0	0	1	0	0	0	0	0	0	0	0		1
Mulago	20	Male	0	0	0	0	0	1	0	0	1	0	0	0	0	0		1
Mulago	24	Female	0	0	0	0	0	1	1	0	0	0	0	0	0	0		2
Mulago	38	Male	0	0	0	0	0	0	1	0	0	0	0	1	0	0		1
Mulago	41	Male	0	0	0	1	0	1	0	0	0	0	0	0	0	0		2
Mulago	55	Female	0	0	0	0	0	0	0	0	0	1	0	0	0	0		1
Mulago	60	Female	0	0	0	0	0	0	1	0	0	0	0	0	0	0		1
Mulago	60	Male	0	0	0	0	0	0	0	0	0	0	0	0	0	0		0
Mulago	56	Male	0	0	0	0	0	0	0	0	0	0	0	0	0	0		0
Mulago	51	Female	0	0	0	0	0	0	1	0	0	0	0	0	0	0		1
Mulago	70	Female	0	0	0	0	0	0	0	0	0	0	0	0	0	0		0
Mulago	40	Male	0	0	0	0	0	0	0	0	0	1	0	0	0	0		1
Mulago	52	Female	0	0	0	0	0	1	0	0	0	0	0	0	0	0		1
Mulago	20	Female	0	0	0	0	0	1	0	0	0	0	0	0	0	0		1
Mulago	43	Male	0	0	0	0	0	0	0	0	0	0	0	0	0	0		0
Mulago	32	Male	0	0	0	0	0	1	0	0	1	0	0	0	0	0		1
Mulago	66	Female	0	0	0	0	0	0	0	0	0	0	0	0	0	0		0
Mulago	54	Male	0	0	0	0	0	0	0	0	0	0	0	0	0	0		0
Mulago	30	Female	0	0	0	0	0	0	0	0	0	0	0	0	0	0		0
Mulago	40	Female	0	0	0	0	0	0	0	0	0	1	0	0	0	0		1
Mulago	30	Female	0	0	0	0	0	0	0	0	1	1	0	0	0	0		1
Mulago	45	Female	0	0	0	0	0	0	0	0	0	0	0	0	0	0		0
Mulago	38	Female	0	0	0	0	0	0	0	0	0	0	0	0	0	0		0
Mulago	60	Female	0	0	0	0	0	1	0	0	1	0	0	0	0	0		1
Mulago	58	Male	0	0	0	0	0	0	0	0	0	0	0	0	0	0		0
Mulago	59	Male	0	0	0	0	0	0	0	0	0	0	0	0	0	0		0
Mulago	57	Female	0	0	0	0	0	0	0	0	0	0	0	0	0	0		0
Mulago	27	Female	0	0	0	0	0	0	0	0	0	0	0	0	0	0		0
Mulago	62	Female	0	0	0	0	0	0	1	0	0	0	0	0	0	0		1
Mulago	58	Female	0	0	0	0	0	0	0	0	0	0	0	0	0	0		0
Mulago	37	Female	0	0	0	0	0	0	0	0	0	0	0	0	0	0		0
Mulago	12	Female	0	0	0	0	0	0	0	0	0	0	0	0	0	0		0
Mulago	32	Male	0	0	0	0	0	0	0	0	0	0	0	0	0	0		0
Mulago	25	Male	0	0	0	0	0	0	0	0	0	0	0	0	0	0		0
Mulago	21	Male	0	0	0	0	0	0	0	0	0	0	0	0	0	0		0
Mulago	22	Female	0	0	0	1	0	0	0	0	0	0	0	0	0	0		1
Mulago	10	Male	0	0	0	1	0	0	0	0	0	0	0	0	0	0		1
Mulago	54	Female	0	0	0	0	0	0	0	0	0	0	0	0	0	0		0
Mulago	49	Female	0	0	0	0	0	0	0	0	0	0	0	0	0	0		0
Mulago	23	Female	0	0	0	0	0	0	0	0	0	0	0	0	0	0		0
Mulago	30	Female	0	0	0	0	0	1	0	0	0	0	0	0	0	0		1
Mulago	23	Female	0	0	0	0	0	0	0	0	0	0	0	0	0	0		0
Mulago	57	Female	0	0	0	0	0	1	0	0	0	0	0	0	0	0		1
Mulago	50	Male	0	0	0	0	0	0	0	0	0	0	0	0	0	0		0
Mulago	32	Female	0	0	0	0	0	0	0	0	0	0	0	0	0	0		0
Mulago	38	Female	0	0	0	0	0	0	0	0	0	0	0	0	0	0		0
Mulago	40	Male	0	0	0	0	0	0	0	0	0	0	0	0	0	0		0
Mulago	41	Male	0	0	0	0	0	0	0	0	0	0	0	0	0	0		0
Mulago	32	Female	0	0	0	1	0	0	1	0	0	0	0	0	0	0		2
Mulago	13	Male	0	0	0	0	0	0	0	0	0	0	0	0	0	0		0
Mulago	38	Female	0	0	0	0	0	0	0	0	0	0	0	0	0	0		0
Mulago	45	Female	0	0	0	0	0	0	0	0	0	0	0	0	0	0		0
Mulago	48	Female	0	0	0	1	0	0	0	0	0	0	0	0	0	0		1
Mulago	64	Female	0	0	0	0	0	0	0	0	0	0	0	0	0	0		0
Mulago	41	Female	0	0	0	1	0	0	0	0	0	0	0	0	0	0		1
Mulago	36	Female	0	0	0	0	0	0	0	0	0	0	0	0	0	0		0
Mulago	50	Female	0	0	0	0	0	0	0	0	0	0	0	0	0	0		0
Mulago	45	Female	0	0	0	1	0	0	0	0	0	0	0	0	0	0		1
Mulago	70	Female	0	0	0	0	0	0	0	0	0	0	0	0	0	0		0
Mulago	40	Female	0	0	0	0	0	0	0	0	0	0	0	0	0	0		0
Mulago	58	Female	0	0	0	0	0	0	0	0	0	0	0	0	0	0		0
Mulago	56	Female	0	0	0	0	0	1	0	0	0	0	0	0	0	0		1
Mulago	70	Female	0	0	0	0	0	0	0	0	0	0	0	0	0	0		0
Mulago	63	Female	0	0	0	0	0	0	0	0	0	0	0	0	0	0		0
Mulago	35	Male	0	0	0	1	0	0	0	0	0	0	0	0	0	0		1
Mulago	60	Female	0	0	0	0	0	0	0	0	0	0	0	0	0	0		0
Mulago	48	Female	0	0	0	0	0	1	0	0	0	0	0	0	0	0		1
Mulago	29	Male	0	0	0	0	0	0	0	0	0	0	0	0	0	0		0
Mulago	45	Female	0	0	0	0	0	0	0	0	0	0	0	0	0	0		0
Mulago	35	Female	0	0	0	0	0	0	0	0	0	0	0	0	0	0		0
Mulago	28	Male	0	0	0	0	0	0	0	0	0	0	0	0	0	0		0
Mulago	48	Male	0	0	0	0	0	0	0	0	0	0	0	0	0	0		0
[truncated: 3,583 more rows]
