# Supplementary material for: Syndromic surveillance during 2022 Uganda Martyrs’ commemoration
Source: PLOS Glob Public Health. 2024 Jan 25;4(1):e0002068. doi: 10.1371/journal.pgph.0002068 (PMC10810525; doi:10.1371/journal.pgph.0002068)
Supplement: S2 File — (XLS) [file pgph.0002068.s002.xls]

## Sheet: Survey data
Religious Site	Country_Residence	District_Residence	Sex	Age	Occupation	Visit_Purpose	Visit_Purpose_Other	Any_Signs_Symptoms	Preamble	Fever_Above_37.5	Cough	Flu	Headache	Body_Pains	Difficult_Breathing	Fluctuating_Fevers	Generalised_Body_Weakness	Unexplained_Bleeding	Acute_Waterly_Diarrhoea	Fainting	Body_Blisters	Sudden_Death	Other_Signs_Symptoms	COVID-19 Symptoms	Other_Signs_Symptoms_Specified	Any_Response_Actions	Preamble	Self_Treatment	Referred_Medical_Tent	Referred_Health_Facility	Received_Medication_Tent	First_Aid	Sample_Collection	Other_Response_Action	Other_Response_Action_Specified
Protestant Shrine	Uganda	Kamwengye	Female	35	Farmer	Celebrating Uganda Martyr's Day	Praying for peace and prosperity for my family	Yes		0	1	0	0	0	0	0	0	0	0	0	0	0	1	1	Mild coughing	Yes		0	1	0	0	0	0	0	Direct to seek medical treatment if cough persists
Protestant Shrine	Uganda	Kabarole	Female	59	Tailor	Celebrating Uganda Martyr's Day	Tourism and adventure. Interceeding for her family	No
Protestant Shrine	Uganda	Kyenjojo	Male	28	Business man	Celebrating Uganda Martyr's Day	Tourism and adventure	No
Protestant Shrine	Uganda	Lira	Male	48		Celebrating Uganda Martyr's Day	Health check	Yes		0	1	1	0	0	0	0	0	1	0	0	0	0	1	2	Cough	Yes		0	0	0	1	0	0	1	Medication
Protestant Shrine	Uganda	Kampala	Female	25		Celebrating Uganda Martyr's Day	Pilgrim	No
Protestant Shrine	Uganda	Rukungiri	Female	43		Celebrating Uganda Martyr's Day	None	Yes		0	0	0	0	0	0	0	0	0	0	0	0	0	0	0	Stomach ache	Yes		0	0	0	1	0	0	0	Treatment
Catholic Shrine	Uganda	Mityana	Male	18	Student	Celebrating Uganda Martyr's Day	Scout	Yes		0	0	0	0	0	0	0	1	0	0	0	0	0	0	1	None	Yes		0	0	0	1	0	0	0	Treatment
Protestant Shrine	Uganda	Lira	Female	46	Farmer	Celebrating Uganda Martyr's Day	Praying for provision from God and healing	No
Protestant Shrine	Uganda	Buikwe	Male	52	Blacksmith	Celebrating Uganda Martyr's Day	Intercede for family Provision. Praying for family to know God	No
Catholic Shrine	Uganda	Kanungu	Female	46	Peasant	Celebrating Uganda Martyr's Day	Only pilgrim	Yes		0	1	0	0	0	0	0	0	0	0	0	0	0	0	1	Cough	Yes		0	1	0	0	0	0	0	The client self reference to medical tent and is receiving treatment for cough
Catholic Shrine	Uganda	Bugiri	Male	40	Peasant	Celebrating Uganda Martyr's Day	Pilgrimage	Yes		0	0	0	0	0	0	0	0	0	0	0	0	0	1	0	Itchy urination	Yes		0	0	0	1	0	0	1	Given treatment for cough UTI
Catholic Shrine	Uganda	Isingiro	Male	49	Peasant	Celebrating Uganda Martyr's Day	None	Yes		0	0	0	0	0	0	0	1	0	0	0	0	0	1	1	Swelling of ankles and legs	Yes		0	0	0	1	0	0	1	Given paracetamol
Catholic Shrine	Uganda	Kampala	Female	20	Student	Tourism and adventure		Yes		0	0	0	0	0	0	0	1	0	0	0	0	0	0	1	None	Yes		0	0	0	0	0	0	1	Given
Catholic Shrine	Uganda	Lira	Female	54	Peasant	Celebrating Uganda Martyr's Day	None	Yes		0	0	0	0	0	0	0	1	0	0	0	0	0	0	1	Panadol	Yes		0	0	0	0	0	0	1	Comforted
Catholic Shrine	Uganda	Busia	Female	42	Teacher	Celebrating Uganda Martyr's Day	Pilgrimage	Yes		0	1	1	0	0	0	1	1	0	0	0	0	0	1	3	Flu and cough	Yes		0	0	0	0	0	1	1	Blood smear for Malaria
Catholic Shrine	Uganda	Mubende	Female	29	Peasant	Celebrating Uganda Martyr's Day	None	Yes		0	0	0	1	0	0	0	0	0	0	0	0	0	1	1	Chest pain for 7days and headache	Yes		0	1	0	0	0	0	1	Given treatment
Catholic Shrine	Uganda	Kamuli	Female	63	Peasant	Celebrating Uganda Martyr's Day	None except the one Martyrs	Yes		0	0	0	1	0	0	0	1	0	0	0	0	0	0	2	Headache and backache	Yes		0	0	0	1	0	0	0	Treatment
Catholic Shrine	Uganda	Sironko	Female	50	Peasant	Celebrating Uganda Martyr's Day	None	Yes		0	0	0	0	0	0	0	0	0	0	0	0	0	1	0	Feet and leg pain	Yes		0	0	0	1	0	0	1	Given diclofenac tablets
Catholic Shrine	Uganda	Kampala	Male	57	Builder	Celebrating Uganda Martyr's Day	None	Yes		0	0	0	0	0	0	0	1	0	0	0	0	0	1	1	Feet and joint pain	Yes		0	0	0	0	0	1	1	Laboratory test and treatment
Catholic Shrine	Uganda	Bunyangabu	Female	57	Peasant	Celebrating Uganda Martyr's Day		Yes		0	0	0	0	0	0	1	0	0	0	0	0	0	0	0	Diarrhea	Yes		0	0	0	1	0	0	0	Medical treatment
Catholic Shrine	Uganda	Bunyangabu	Female	49	Peasant	Celebrating Uganda Martyr's Day		Yes		0	0	0	0	0	0	0	0	0	1	0	0	0	0	0	Stomach upset	Yes		0	0	0	1	0	0	1	Medical treatment
Catholic Shrine	Uganda	Mubende	Female	51	Peasant	Celebrating Uganda Martyr's Day		Yes		0	1	0	0	0	0	1	1	0	0	0	0	0	0	2	Cough	Yes		0	0	0	1	0	0	0	Medical treatment
Catholic Shrine	Uganda	Fortportal	Female	44	Peasant	Celebrating Uganda Martyr's Day		Yes		0	0	0	0	0	0	0	1	0	0	0	0	0	0	1	Chest pain	Yes		0	0	0	1	0	0	0	Medical treatment
Catholic Shrine	Uganda	Masaka	Female	28	Peasant	Celebrating Uganda Martyr's Day		Yes		0	1	0	0	0	0	0	1	0	0	0	0	0	0	2	Cough, evening fevers	Yes		0	0	0	1	0	0	1	Medical treatment
Catholic Shrine	Uganda	Kyenjojo	Female	12	School	Celebrating Uganda Martyr's Day		Yes		0	0	0	0	0	0	0	0	0	0	0	0	0	1	0	Chest pain	Yes		0	0	0	1	0	0	1	Medical treatment
Catholic Shrine	Uganda	Kiruhura	Female	42	Farmer	Celebrating Uganda Martyr's Day		Yes		0	0	0	0	0	0	0	0	0	0	0	0	0	1	0	Stomach aches	Yes		0	0	0	1	0	0	1	Medical treatment
Catholic Shrine	Uganda	Kampala	Female	36	Peasant	Celebrating Uganda Martyr's Day		Yes		0	0	0	0	0	0	0	1	0	0	0	0	0	0	1	Back pain	Yes		0	0	0	1	0	0	1	Medical treatment
Catholic Shrine	Kenya	Nakuru Riftvalley	Female	40	Peasant	Celebrating Uganda Martyr's Day		Yes		0	0	0	0	0	0	0	1	0	0	0	0	0	0	1		Yes		0	0	0	1	0	0	1	Medical treatment
Catholic Shrine	Uganda	Pallisa	Female	40	Peasant	Celebrating Uganda Martyr's Day		Yes		0	0	0	1	0	0	0	0	0	0	0	0	0	1	1	Headache	Yes		0	0	0	1	0	0	1	Given medical treatment
Catholic Shrine	Uganda	Busia	Female	52	Peasant	Celebrating Uganda Martyr's Day		Yes		0	0	0	0	0	0	0	1	0	0	0	0	0	0	1	Back pain	Yes		0	0	0	1	0	0	1	Medical treatment
Catholic Shrine	Uganda	Pooooo	Female	50	Peasant	Celebrating Uganda Martyr's Day		Yes		0	0	0	0	0	0	0	1	0	0	0	0	0	0	1		Yes		0	0	0	1	0	0	1	Given medical treatment
Catholic Shrine	Uganda	Bundibujo	Male	40	Peasant	Celebrating Uganda Martyr's Day		Yes		0	0	0	1	0	0	0	0	0	0	0	0	0	1	1	Migraine	Yes		0	0	0	1	0	0	1	Given treatment
Catholic Shrine	Uganda	Kireka	Female	26	Peasant	Celebrating Uganda Martyr's Day		Yes		0	0	0	0	0	0	0	0	0	1	0	0	0	0	0		Yes		0	0	0	1	0	0	1	Medication
Catholic Shrine	Uganda	Mbale	Male	73	Peasant	Celebrating Uganda Martyr's Day		Yes		0	0	0	0	0	0	0	0	0	1	0	0	0	1	0	Fever	Yes		0	0	0	1	0	0	0	Given medication
Catholic Shrine	Uganda	Mbale	Male	38	Peasant	Celebrating Uganda Martyr's Day		Yes		0	0	0	0	0	0	0	0	0	0	0	0	0	1	0	Migraine	Yes		0	0	0	1	0	0	1	Given medical treatment
Catholic Shrine	Uganda	Kabalore	Female	40	Farmer	Celebrating Uganda Martyr's Day		Yes		0	0	0	1	0	0	1	0	0	0	0	0	0	0	1	Headache	Yes		0	0	0	1	0	0	1	Medical treatment
Catholic Shrine	Uganda	Tororo	Male	80	Peasant	Celebrating Uganda Martyr's Day		Yes		0	0	0	0	0	0	0	1	0	0	0	0	0	0	1		Yes		0	0	0	1	0	0	1	Medical treatment
Catholic Shrine	Uganda	Jinja	Female	60	Peasant	Celebrating Uganda Martyr's Day		Yes		0	0	0	0	0	0	0	0	0	0	0	0	0	1	0	Back pain	Yes		0	0	0	0	1	0	1	Given First aid
Catholic Shrine	Uganda	Mpigi	Male	18	Student	Celebrating Uganda Martyr's Day		Yes		0	0	0	0	0	0	1	1	0	0	0	0	0	0	1	Body weakness	Yes		0	0	0	1	0	0	1	Medical treatment
Catholic Shrine	Uganda	Tororo	Female	47	Peasant	Celebrating Uganda Martyr's Day		Yes		0	0	0	0	0	0	0	0	0	0	0	1	0	0	0	Fevers	Yes		0	0	0	1	0	0	1	Medical treatment
Catholic Shrine	Uganda	Bugiri	Male	40	Peasant	Celebrating Uganda Martyr's Day		Yes		0	0	0	0	0	0	0	1	0	0	0	0	0	0	1	Back pain	Yes		0	0	0	1	0	0	1	Medical treatment
Catholic Shrine	Uganda	Kyenjojo	Female	72	Peasant	Celebrating Uganda Martyr's Day		Yes		0	0	0	0	0	0	0	1	0	0	0	0	0	1	1		Yes		0	0	0	1	0	0	1	Treatment given
Catholic Shrine	Uganda	Sironko	Male	25	Teacher	Celebrating Uganda Martyr's Day		Yes		0	0	0	0	0	0	0	0	0	0	0	0	0	0	0		No									None
Catholic Shrine	Uganda	Soroti	Female	49	Peasant	Celebrating Uganda Martyr's Day		Yes		0	0	0	0	0	0	0	1	0	0	0	0	0	0	1	Burning	Yes		0	0	0	1	0	0	1	Treatment given
Catholic Shrine	Uganda	Katakwi	Male	29	Farmer	Celebrating Uganda Martyr's Day	Pilgrim	Yes		0	0	0	1	0	0	0	1	0	0	0	0	0	0	2	Headache	Yes		0	0	0	1	0	0	1	Treatment
Catholic Shrine	Uganda	Nakaseke	Male	34	Farmer	Celebrating Uganda Martyr's Day		Yes		0	0	0	0	1	0	0	1	0	0	0	0	0	0	2	Muscle pain	Yes		0	1	0	0	0	0	1
Catholic Shrine	Uganda	Kitagwenda	Male	46	Farmer	Celebrating Uganda Martyr's Day		Yes		0	0	0	0	1	0	0	1	0	0	0	0	0	0	2	Body pain	Yes		0	0	0	1	0	0	1	Medical treatment
Catholic Shrine	Uganda	Bushenyi	Male	78	Peasant	Celebrating Uganda Martyr's Day		Yes		0	1	0	0	0	0	0	1	0	0	0	0	0	0	2	Cough	Yes		0	0	0	1	0	0	0	Clerking
Catholic Shrine	Uganda	Mbarara	Female	50	Peasant	Celebrating Uganda Martyr's Day	None	Yes		0	1	0	0	0	0	0	0	0	0	0	0	0	1	1	Cough, headache	Yes		0	1	0	1	0	0	1	Laboratory test and treatment
Catholic Shrine	Uganda	Mukono	Female	38	Teacher	Celebrating Uganda Martyr's Day	None	Yes		0	0	0	0	0	0	0	1	0	0	0	0	0	0	1	This started a week ag	Yes		0	1	0	0	0	1	1	To see a clinician for further management
Catholic Shrine	Uganda	Jinja	Female	60	Peasant	Any other reason		Yes		0	0	0	0	0	0	0	0	0	0	0	0	0	1	0	URTI	Yes		0	0	0	1	0	0	1	Treatment
Catholic Shrine	Uganda	Mpigi	Male	51	Religious brother	Celebrating Uganda Martyr's Day	Prayer	Yes		0	1	0	0	0	0	0	0	0	0	0	0	0	1	1	Cough	Yes		0	1	0	0	0	0	1	To receive treatment
Catholic Shrine	Uganda	Kyenjojo	Male	45	Peasant	Celebrating Uganda Martyr's Day	Prayer	Yes		0	0	0	0	0	0	0	0	0	0	0	0	0	1	0	Some allergy to fatty food	Yes		0	1	0	0	0	0	1	To do general checkup
Catholic Shrine	Uganda	Kyotera	Male	16	Student	Celebrating Uganda Martyr's Day	Prayer	Yes		0	0	0	0	0	0	0	0	0	0	0	0	0	1	0	Unable to pass stool for 5 days	Yes		0	1	0	0	0	0	1	To see a clinician
Catholic Shrine	Uganda	Kabarole	Female	59	Peasant	Celebrating Uganda Martyr's Day	Prayer	Yes		0	0	0	1	0	0	0	0	0	0	0	0	0	1	1	Joint pain, stomachache and headache	Yes		0	1	0	0	0	0	1	To have pressure measured
Catholic Shrine	Uganda	Luwero	Female	43	Peasant	Celebrating Uganda Martyr's Day	Prayer	Yes		0	0	0	1	0	0	0	1	0	0	0	0	0	1	2	Headache and leg pain plus itching eyes	Yes		0	1	0	0	0	0	1	To have body massage and pain killers
Catholic Shrine	Uganda	Mbarara	Male	58	Peasant	Celebrating Uganda Martyr's Day	Prayer	Yes		0	0	0	0	0	0	0	0	0	1	0	0	0	1	0	Abdominal discomfort	Yes		0	1	0	1	0	0	1	Given charcoal and metronidazole
Catholic Shrine	Uganda	Kiboga	Male	19	Student	Celebrating Uganda Martyr's Day	Prayer	Yes		0	0	0	1	0	0	0	0	0	0	0	0	0	1	1	Headache and stomach pain, dizziness	Yes		0	0	0	1	0	0	1	Treatment with metronidazole and ibuprofen
Catholic Shrine	Uganda	Mbale	Male	46	Carpentry	Celebrating Uganda Martyr's Day	Prayer	Yes		0	0	0	0	0	0	0	0	0	0	0	0	0	1	0	Back and chest pain	Yes		0	0	0	1	0	0	1	Given pain killers and massage
Catholic Shrine	Uganda	Mpigi	Male	30	Hawker	Celebrating Uganda Martyr's Day	Prayer	Yes		0	0	0	1	0	0	0	0	0	0	0	0	0	1	1	Headache	Yes		0	0	0	1	0	0	1	Given pain killers
Catholic Shrine	Uganda	Kabarole	Male	32	Peasant	Celebrating Uganda Martyr's Day	Prayer	Yes		0	0	0	1	0	0	0	0	0	0	0	0	0	1	1	Running nose, sore throat, and headache	Yes		0	0	0	1	0	0	1	Given ampiclox and pain killers
Catholic Shrine	Uganda	Kampala	Male	24	Waste collection	Celebrating Uganda Martyr's Day	Prayer	Yes		0	0	0	0	0	0	0	0	0	0	0	0	0	1	0	Respiratory tract infection	Yes		0	0	0	1	0	0	1	Given treatment
Catholic Shrine	Uganda	Gulu	Male	34	Peasant	Celebrating Uganda Martyr's Day	Prayer	Yes		0	0	0	0	0	0	0	0	0	0	0	0	0	1	0	Stomach pain, epigastric pain	Yes		0	0	0	1	0	0	1	Given PPIs
Catholic Shrine	Uganda	D	Female	38	Peasant	Celebrating Uganda Martyr's Day	Prayer	Yes		0	0	0	1	0	0	0	0	0	0	0	0	0	1	1	Headache, sore throat and epigastric pain	Yes		0	0	0	1	0	0	1	Given magnesium Sulphur and omeprazole
Catholic Shrine	Uganda	Kyegegwa	Female	60	Peasant	Celebrating Uganda Martyr's Day	Prayer	Yes		0	0	0	0	0	0	0	1	0	0	0	0	0	1	1	Leg, shoulder, and chest pain	Yes		0	0	0	1	0	0	1	Massage, and some pain killers
Catholic Shrine	Uganda	Busia	Female	50	Trader	Celebrating Uganda Martyr's Day	None	Yes		0	1	1	1	0	0	0	0	0	0	0	0	0	1	3	Flu, cough and headache	Yes		0	0	0	1	0	0	1	Be given treatment
Catholic Shrine	Uganda	Wakiso entebbe	Female	45	House wife	Celebrating Uganda Martyr's Day		Yes		0	1	0	0	0	0	0	0	0	0	0	0	0	1	1	Dry cough since morning	Yes		1	0	0	0	0	0	1	Took pain killer
Catholic Shrine	Uganda	Gayaza, Kampala	Male	35	Security	Celebrating Uganda Martyr's Day		Yes		0	1	0	0	0	0	0	0	0	0	0	0	0	1	1	Dry Cough	Yes		1	0	0	0	0	0	1	Took some cough drugs ie kofta.
Catholic Shrine	Uganda	Rukungiri	Female	22	Trader	Celebrating Uganda Martyr's Day		Yes		0	0	0	1	0	0	0	0	0	0	0	0	0	1	1	Mild headache	No
Catholic Shrine	Uganda	Hoima	Male	54	Driver	Celebrating Uganda Martyr's Day		Yes		0	0	0	0	0	0	0	0	0	0	0	0	0	1	0	Malaria ( treated, no headache, temp 37.1)	Yes		0	0	0	1	0	0	0
Catholic Shrine	Uganda	Wakiso namagoma	Female	28	Teacher	Celebrating Uganda Martyr's Day		Yes		0	0	0	0	0	0	0	0	0	0	0	0	0	0	0	Fatigue	No
Catholic Shrine	Uganda	Kampala gaba	Female	41	Not employed	Celebrating Uganda Martyr's Day	None	Yes		0	0	0	0	0	0	0	0	0	0	0	0	0	1	0	Fatigue	No
Catholic Shrine	Uganda	Wakiso	Male	28	Boss boda	Celebrating Uganda Martyr's Day	None	Yes		0	0	0	0	0	0	0	0	0	0	0	0	0	1	0	Pain full legs	Yes		0	0	0	1	0	0	0	Massage
Catholic Shrine	Uganda	Wakiso	Male	45	Boda boda	Celebrating Uganda Martyr's Day	None	Yes		0	0	0	1	0	0	0	0	0	0	0	0	0	1	1	Sneezing and headache	Yes		0	0	0	1	0	0	0	Panadol extra and cetirizine
Catholic Shrine	Uganda	Palisa	Male	30	Soldier	Celebrating Uganda Martyr's Day		No
Catholic Shrine	Uganda	Mubende	Male	18	Student	Celebrating Uganda Martyr's Day		No
Catholic Shrine	Uganda	Kampala	Female	49	Business	Celebrating Uganda Martyr's Day	Holy water	Yes		0	1	0	0	0	0	0	0	0	0	0	0	0	0	1	Dry Cough	Yes		0	0	0	1	0	0	0	Septrin, toff plus
Catholic Shrine	Uganda	Fortportal	Male	29	Farmer	Celebrating Uganda Martyr's Day		No
Catholic Shrine	Uganda	Kyotera	Female	60	Farmer	Celebrating Uganda Martyr's Day		No
Catholic Shrine	Uganda	Mbale	Female	42	Business Lady	Celebrating Uganda Martyr's Day		No
Catholic Shrine	Uganda	Kampala	Male	68	None	Celebrating Uganda Martyr's Day		No
Catholic Shrine	Uganda	Kampala kyengera	Female	11	Student	Celebrating Uganda Martyr's Day		No
Catholic Shrine	Uganda	Nansana Kampala	Female	19	Trader	Celebrating Uganda Martyr's Day	None	No
Catholic Shrine	Uganda	Kamwenge	Male	62	Catechist	Celebrating Uganda Martyr's Day	None	No
Catholic Shrine	Uganda	Kasubi Kampala	Female	23	Business woman	Celebrating Uganda Martyr's Day	None	No
Catholic Shrine	Uganda	Kampala kyaliwajjala	Male	18	Transporter of cargo	Celebrating Uganda Martyr's Day		No
Catholic Shrine	Uganda	Kamwenge	Male	35	Head teacher	Celebrating Uganda Martyr's Day	None	No
Catholic Shrine	Uganda	Gomba	Female	58	Farmer	Celebrating Uganda Martyr's Day	None	Yes		0	0	0	0	0	0	0	1	0	0	0	0	0	0	1	None	No									None
Catholic Shrine	Uganda	Nebbi	Male	35	None	Celebrating Uganda Martyr's Day	Prayer	Yes		0	0	0	0	0	0	0	0	0	0	0	0	0	1	0	Swollen feet	No									None
Catholic Shrine	Uganda	Palisa	Female	22	None	Celebrating Uganda Martyr's Day	Prayer	Yes		0	0	0	0	0	0	0	0	0	0	0	0	0	1	0	Painful feet	Yes		0	0	0	1	0	0	0	Feet massage
Catholic Shrine	Uganda	Arua	Male	31	Security personnel	Celebrating Uganda Martyr's Day	None	No
Catholic Shrine	Uganda	Masaka	Female	32	Business lady	Celebrating Uganda Martyr's Day	Learning from the rest	No
Catholic Shrine	Uganda	Rukungiri	Male	28	Student	Celebrating Uganda Martyr's Day	Getting holy water	No
Catholic Shrine	Uganda	Kabarole	Female	27	None	Celebrating Uganda Martyr's Day		No
Catholic Shrine	Uganda	Masaka	Male	34	Farmer	Celebrating Uganda Martyr's Day		No
Catholic Shrine	Uganda	Busega Kampala	Male	19	Mechanic	Celebrating Uganda Martyr's Day		No
Catholic Shrine	Uganda	Kampala	Male	21	Student	Celebrating Uganda Martyr's Day	None	No
Catholic Shrine	Uganda	Nansana Kampala	Female	32	Business	Celebrating Uganda Martyr's Day		No
Catholic Shrine	Uganda	Wakiso	Female	35	Business	Celebrating Uganda Martyr's Day		No
Catholic Shrine	Uganda	Mpigi	Male	21	Trader	Celebrating Uganda Martyr's Day	Tourism	No
Catholic Shrine	Uganda	Kampala	Male	40	Landlord	Celebrating Uganda Martyr's Day	Holy water	No
Catholic Shrine	Uganda	Mubende	Female	17	Business lady	Celebrating Uganda Martyr's Day	Holy water	No
Catholic Shrine	Uganda	Kasanda	Male	52	Farmer	Celebrating Uganda Martyr's Day	Tourism	No
Catholic Shrine	Uganda	Kisoro	Female	23	Farmer	Celebrating Uganda Martyr's Day	None	No
Catholic Shrine	Uganda	Wakiso	Female	38	Business	Celebrating Uganda Martyr's Day	Thanks to God	No
Catholic Shrine	Uganda	Kampala	Male	37	Veterinary doctor	Celebrating Uganda Martyr's Day		No
Catholic Shrine	Uganda	Wakiso	Female	25	House wife	Celebrating Uganda Martyr's Day	None	No
Catholic Shrine	Uganda	Rakai	Male	39	Farmer	Celebrating Uganda Martyr's Day	None	No
Catholic Shrine	Uganda	Rakai	Female	18	Student	Celebrating Uganda Martyr's Day	None	No
Catholic Shrine	Uganda	Kampala	Female	35	House wife	Celebrating Uganda Martyr's Day	None	No
Catholic Shrine	Uganda	Wakiso	Female	25	Bussiness	Celebrating Uganda Martyr's Day	Prayer	Yes		0	0	0	0	0	0	0	0	0	0	0	0	0	1	0	Painful limb	No									None
Catholic Shrine	Uganda	Wakiso	Male	39	Catechist	Celebrating Uganda Martyr's Day	None	No
Catholic Shrine	Uganda	Mpigi	Male	15	Student	Celebrating Uganda Martyr's Day	None	No
Catholic Shrine	Uganda	Gomba	Female	60	Farmer	Celebrating Uganda Martyr's Day	None	No
Catholic Shrine	Uganda	Kampala	Male	39	Business Man	Celebrating Uganda Martyr's Day	None	No
Catholic Shrine	Uganda	Kampala	Male	31	Business	Celebrating Uganda Martyr's Day	Thanks giving	No
Catholic Shrine	Uganda	Mukono	Male	19	Barber	Celebrating Uganda Martyr's Day	Tourism	Yes		0	0	0	0	0	0	0	0	0	0	0	0	0	1	0	Painful feet	No									None
Catholic Shrine	Uganda	Masaka	Male	19	Farmer	Celebrating Uganda Martyr's Day	Tourism	No
Catholic Shrine	Uganda	Kampala	Male	22	Carpenter	Celebrating Uganda Martyr's Day	None	No
Catholic Shrine	Uganda	Arua	Female	48	Farmer	Celebrating Uganda Martyr's Day	Prayer	Yes		0	0	0	1	0	0	0	0	0	0	0	0	0	1	1	Headache	No									Advised to go management
Catholic Shrine	Uganda	Kampala	Female	45	Business lady	Celebrating Uganda Martyr's Day	None	No
Catholic Shrine	Uganda	Kampala	Male	24	Welding	Celebrating Uganda Martyr's Day	Holy water	No
Catholic Shrine	Uganda	Kampala	Male	26	Building	Celebrating Uganda Martyr's Day	security	No
Catholic Shrine	Uganda	Masaka	Male	50	Business	Celebrating Uganda Martyr's Day	None	No
Catholic Shrine	Uganda	Bugiri	Male	48	Farmer	Celebrating Uganda Martyr's Day	None	No
Catholic Shrine	Uganda	Wakiso	Female	20	House maid	Celebrating Uganda Martyr's Day	None	No
Catholic Shrine	Uganda	Kampala	Female	26	Business	Celebrating Uganda Martyr's Day	None	No
Catholic Shrine	Uganda	Iganga	Female	40	House wife	Celebrating Uganda Martyr's Day	None	No
Catholic Shrine	Uganda	Kampala	Male	28	Engineer	Celebrating Uganda Martyr's Day	None	No
Catholic Shrine	Uganda	Tororo	Male	24	Painter	Celebrating Uganda Martyr's Day	None	No
Catholic Shrine	Uganda	Kampala	Female	30	House wife	Celebrating Uganda Martyr's Day	None	No
Catholic Shrine	Uganda	Wakiso	Female	67	House wife	Celebrating Uganda Martyr's Day		No
Catholic Shrine	Uganda	Mbarara	Male	30	Brick layer	Celebrating Uganda Martyr's Day		No
Catholic Shrine	Uganda	Ssembabule	Female	54	Farmer	Celebrating Uganda Martyr's Day		No
Catholic Shrine	Uganda	Kyegegwa	Female	20	Business	Celebrating Uganda Martyr's Day		No
Catholic Shrine	Uganda	Mubende	Male	65	Business	Celebrating Uganda Martyr's Day		No
Catholic Shrine	Uganda	Wakiso	Female	17	Student	Celebrating Uganda Martyr's Day		Yes		0	0	0	0	0	0	0	0	0	0	0	0	0	1	0	Paining legs	No
Catholic Shrine	Uganda	Ntungamo	Female	53	Farmer	Celebrating Uganda Martyr's Day		Yes		0	1	0	0	0	0	0	0	0	0	0	0	0	1	1	Cough	Yes		0	0	0	1	0	0	1	Received traitment
Catholic Shrine	Uganda	Wakiso	Male	35	Driver	Celebrating Uganda Martyr's Day		Yes		0	0	0	1	0	0	0	0	0	0	0	0	0	1	1	Headache	No									Received traitment
Catholic Shrine	Uganda	Kyotera	Female	46	Bussiness woman	Celebrating Uganda Martyr's Day	Prayer	No
Catholic Shrine	Uganda	Wakiso	Female	32	Farmer	Celebrating Uganda Martyr's Day	Prayer and thanks	No
Catholic Shrine	Uganda	Fortportal	Male	39	Farmer	Celebrating Uganda Martyr's Day	Prayer	No
Catholic Shrine	Uganda	Wakiso	Male	40	Photographer	Commercial Business		No
Catholic Shrine	Uganda	Kamwenge	Male	30	Engineer	Celebrating Uganda Martyr's Day		No
Catholic Shrine	Uganda	Wakiso	Female	39	House wife	Celebrating Uganda Martyr's Day		No
Catholic Shrine	Uganda	Kamwenge	Male	27	Peasant farmer	Celebrating Uganda Martyr's Day		No
Catholic Shrine	Uganda	Kampala	Male	23	Student	Celebrating Uganda Martyr's Day		No
Catholic Shrine	Uganda	Mukono	Female	17	Housemaid	Celebrating Uganda Martyr's Day	Prayer	No
Catholic Shrine	Uganda	Wakiso	Male	38	Aviator	Celebrating Uganda Martyr's Day	Prayer	No
Catholic Shrine	Uganda	Kakumiro	Male	49	Bussiness man	Celebrating Uganda Martyr's Day	Prayer	No
Catholic Shrine	Uganda	Ntugamo	Male	51	Builder	Celebrating Uganda Martyr's Day	Prayer	No
Catholic Shrine	Uganda	Wakiso	Female	19	Housemaid	Celebrating Uganda Martyr's Day	Prayer and tourism	No
Catholic Shrine	Uganda	Kampala	Female	48	Bussiness woman	Celebrating Uganda Martyr's Day	Prayer	No
Catholic Shrine	Uganda	Wakiso	Female	27	Bussiness woman	Celebrating Uganda Martyr's Day	Prayer	No
Catholic Shrine	Uganda	Kyenjojo	Male	46	Farmer	Celebrating Uganda Martyr's Day	Prayer	No
Catholic Shrine	Uganda	Mbarara	Female	17	Student	Celebrating Uganda Martyr's Day		Yes		0	0	0	0	0	0	0	0	0	0	0	0	0	1	0	Palpitation	No
Catholic Shrine	Uganda	Kamwenge	Female	16	Student	Celebrating Uganda Martyr's Day		Yes		0	0	0	1	0	0	0	0	0	0	0	0	0	1	1	Headache	Yes		0	0	0	1	0	0	1	Medication
Catholic Shrine	Uganda	Luweero	Male	23	Mechanic	Celebrating Uganda Martyr's Day		No
Catholic Shrine	Uganda	Kyegegwa	Female	46	Peasant farmer	Celebrating Uganda Martyr's Day		No
Catholic Shrine	Uganda	Kayunga	Male	27	Builder	Tourism and adventure		No
Catholic Shrine	Uganda	Bugiri	Male	48	Peasant farmer	Celebrating Uganda Martyr's Day		No
Catholic Shrine	Uganda	Wakiso	Male	41	Mechanic	Tourism and adventure		No
Catholic Shrine	Uganda	Wakiso	Female	28	House wife	Celebrating Uganda Martyr's Day		No
Catholic Shrine	Uganda	Wakiso	Male	22	Mechanic	Celebrating Uganda Martyr's Day		No
Catholic Shrine	Uganda	Kyenjojo	Male	29	Bussiness	Celebrating Uganda Martyr's Day		No
Catholic Shrine	Uganda	Buhweju	Male	50	Peasant farmer	Celebrating Uganda Martyr's Day		No
Catholic Shrine	Uganda	Fortportal	Female	42	Business	Celebrating Uganda Martyr's Day		No
Catholic Shrine	Uganda	Wakiso	Male	32	Lecturer	Celebrating Uganda Martyr's Day		No
Catholic Shrine	Uganda	Busia	Female	45	Bussiness	Celebrating Uganda Martyr's Day		No
Catholic Shrine	Uganda	Busia	Female	27	Hair dressing	Celebrating Uganda Martyr's Day		No
Catholic Shrine	Uganda	Serere	Female	64	Retired teacher	Celebrating Uganda Martyr's Day		No
Catholic Shrine	Uganda	Kampala	Male	48	Business	Celebrating Uganda Martyr's Day		No
Catholic Shrine	Uganda	Serere	Male	38	Religious teacher	Celebrating Uganda Martyr's Day		No
Catholic Shrine	Uganda	Wakiso	Female	35	Hotel manager	Celebrating Uganda Martyr's Day		No
Catholic Shrine	Uganda	Mityana	Female	60	Peasant farmer	Celebrating Uganda Martyr's Day		No
Catholic Shrine	Uganda	Amulata	Male	28	None	Celebrating Uganda Martyr's Day		No
Catholic Shrine	Uganda	Kabarole	Female	39	None	Celebrating Uganda Martyr's Day		No
Catholic Shrine	Uganda	Arua	Male	31	Business	Celebrating Uganda Martyr's Day		No
Catholic Shrine	Uganda	Wakiso	Male	21	Turn boy	Celebrating Uganda Martyr's Day		No
Catholic Shrine	Uganda	Wakiso	Female	31	Unemployed	Celebrating Uganda Martyr's Day		No
Catholic Shrine	Uganda	Wakiso	Female	19	Bussiness	Celebrating Uganda Martyr's Day		No
Catholic Shrine	Uganda	Koboko	Male	24	Engineer	Celebrating Uganda Martyr's Day		No
Catholic Shrine	Uganda	Kampala	Female	24	Student	Celebrating Uganda Martyr's Day		No
Catholic Shrine	Uganda	Ssembabule	Male	27	Business	Celebrating Uganda Martyr's Day		No
Catholic Shrine	Uganda	Wakiso	Male	25	Builder	Celebrating Uganda Martyr's Day		No
Catholic Shrine	Uganda	Amulata	Female	53	VHT	Celebrating Uganda Martyr's Day		No
Catholic Shrine	Uganda	Wakiso	Female	34	Hair dresser	Celebrating Uganda Martyr's Day		No
Catholic Shrine	Uganda	Wakiso	Female	26	Bussiness woman	Celebrating Uganda Martyr's Day	Prayer	No
Catholic Shrine	Uganda	Wakiso	Male	40	Herbalist	Celebrating Uganda Martyr's Day	Prayer	No
Catholic Shrine	Uganda	Kwania	Female	33	Bussiness woman	Celebrating Uganda Martyr's Day	Prayer	No
Catholic Shrine	Uganda	Kabale	Female	35	Farmer	Celebrating Uganda Martyr's Day	Prayer	No
Catholic Shrine	Uganda	Wakiso	Male	23	Student	Celebrating Uganda Martyr's Day	Prayer	No
Catholic Shrine	Uganda	Iganga	Female	45	Health worker	Celebrating Uganda Martyr's Day	Prayer	No
Catholic Shrine	Uganda	Mubende	Male	23	Bussiness man and farming	Celebrating Uganda Martyr's Day	Prayer	No
Catholic Shrine	Uganda	Bukomansimbi	Female	39	Farmer	Celebrating Uganda Martyr's Day	Prayer	No
Catholic Shrine	Uganda	Kampala	Male	37	Driver	Celebrating Uganda Martyr's Day	Prayer	No
Catholic Shrine	Uganda	Mubende	Male	39	Bussiness man	Celebrating Uganda Martyr's Day	Prayer	No
Catholic Shrine	Uganda	Kampala	Female	32	Housewife	Celebrating Uganda Martyr's Day	Prayer and tourism	No
Catholic Shrine	Uganda	Mubende	Male	67	Farmer	Celebrating Uganda Martyr's Day	Prayer	No
Catholic Shrine	Uganda	Kampala	Male	25	Security	Celebrating Uganda Martyr's Day	Prayer	No
Catholic Shrine	Uganda	Kampala	Female	50	Bussiness woman	Celebrating Uganda Martyr's Day	Prayer	No
Catholic Shrine	Uganda	Kampala	Male	30	Security	Celebrating Uganda Martyr's Day	Prayer	No
Catholic Shrine	Uganda	Wakiso	Female	20	None	Celebrating Uganda Martyr's Day	Prayer	No
Catholic Shrine	Uganda	Kakumiro	Male	48	Bussiness man	Celebrating Uganda Martyr's Day	Prayer	No
Catholic Shrine	Uganda	Kampala	Female	23	None	Celebrating Uganda Martyr's Day	Tourism	No
Catholic Shrine	Uganda	Pallisa	Female	27	Farmer	Celebrating Uganda Martyr's Day		Yes		0	0	0	0	0	0	0	1	0	0	0	0	0	1	1	Swollen legs,abdominal pain	Yes		0	0	0	1	0	0	1	Treatment
Catholic Shrine	Uganda	Entembbe	Female	33	Business	Celebrating Uganda Martyr's Day		Yes		0	0	0	0	0	0	0	0	0	0	0	0	0	1	0	Swollen legs	Yes		0	0	0	1	0	0	1	Received care
Catholic Shrine	Uganda	Wakiso	Female	32	Bussiness woman	Celebrating Uganda Martyr's Day	Prayer	No
Catholic Shrine	Uganda	Wakiso	Female	21	Student	Celebrating Uganda Martyr's Day	Tourism	No
Catholic Shrine	Uganda	Kampala	Female	31	Bussiness woman	Celebrating Uganda Martyr's Day	Prayer	No
Catholic Shrine	Uganda	Wakiso	Female	21	Student	Celebrating Uganda Martyr's Day	Prayer	No
Catholic Shrine	Uganda	Kampala	Male	19	Mechanic	Celebrating Uganda Martyr's Day	Tourism	No
Catholic Shrine	Uganda	Wakiso	Male	35	Aviator	Celebrating Uganda Martyr's Day	Prayer	No
Catholic Shrine	Uganda	Wakiso	Female	23	Business	Celebrating Uganda Martyr's Day		No
Catholic Shrine	Uganda	Isingiro	Male	41	Parish chief	Celebrating Uganda Martyr's Day		No
Catholic Shrine	Uganda	Fortportal	Male	40	Business	Celebrating Uganda Martyr's Day		No
Catholic Shrine	Uganda	Kyenjojo	Female	19	House manager	Celebrating Uganda Martyr's Day		No
Catholic Shrine	Uganda	Bunyangavu	Male	36	Journalist	Celebrating Uganda Martyr's Day		No
Catholic Shrine	Uganda	Wakiso	Male	46	Peasant farmer	Celebrating Uganda Martyr's Day		No
Catholic Shrine	Uganda	Mbale	Female	50	Peasant farmer	Celebrating Uganda Martyr's Day		No
Catholic Shrine	Uganda	Masaka	Female	26	Secretary	Celebrating Uganda Martyr's Day		No
Catholic Shrine	Uganda	Mukono	Female	27	Unemployed	Celebrating Uganda Martyr's Day		No
Catholic Shrine	Uganda	Kasese	Female	39	Business	Celebrating Uganda Martyr's Day		No
Catholic Shrine	Uganda	Kabale	Male	59	Teacher	Celebrating Uganda Martyr's Day		No
Catholic Shrine	Uganda	Bitooma	Female	20	Student	Celebrating Uganda Martyr's Day		No
Catholic Shrine	Uganda	Wakiso	Female	52	Business	Celebrating Uganda Martyr's Day		No
Catholic Shrine	Uganda	Fortportal	Female	48	Bussiness	Celebrating Uganda Martyr's Day		No
Catholic Shrine	Uganda	, isigiro	Female	49	Farmer	Celebrating Uganda Martyr's Day		No
Catholic Shrine	Uganda	Masaka	Female	35	None	Celebrating Uganda Martyr's Day		Yes		0	0	0	0	0	0	0	1	0	0	0	0	0	0	1		Yes		0	0	0	1	0	0	1	Received care
Catholic Shrine	Uganda	Wakiso	Female	32	Shop attendant	Celebrating Uganda Martyr's Day		No
Catholic Shrine	Uganda	Wakiso	Male	25	Security guard	Celebrating Uganda Martyr's Day		No
Catholic Shrine	Uganda	Wakiso	Female	25	Sales	Commercial Business		No
Catholic Shrine	Uganda	Masaka	Male	49	Health worker	Celebrating Uganda Martyr's Day		No
Catholic Shrine	Uganda	Kayunga	Male	51	Peasant	Celebrating Uganda Martyr's Day		No
Catholic Shrine	Uganda	Wakiso	Female	28	Farmer	Celebrating Uganda Martyr's Day		No
Catholic Shrine	Uganda	Parya	Male	56	Peasant	Celebrating Uganda Martyr's Day		No
Catholic Shrine	Uganda	Gulu	Male	31	Trader	Celebrating Uganda Martyr's Day		No
Catholic Shrine	Uganda	Wakiso	Male	42	None	Celebrating Uganda Martyr's Day		No
Catholic Shrine	Uganda	Fortportal	Male	52	Peaant	Celebrating Uganda Martyr's Day		No
Catholic Shrine	Uganda	Kabale	Female	28	Student	Celebrating Uganda Martyr's Day		No
Catholic Shrine	Uganda	Teampara	Female	61	Trader	Celebrating Uganda Martyr's Day		No
Catholic Shrine	Uganda	Mbarara	Male	42	None	Celebrating Uganda Martyr's Day		No
Catholic Shrine	Uganda	Wakiso	Female	36	Business	Commercial Business		No
Catholic Shrine	Uganda	Kayunga	Male	49	None	Celebrating Uganda Martyr's Day		No
Catholic Shrine	Uganda	Masaka	Female	48	None	Celebrating Uganda Martyr's Day		No
Catholic Shrine	Uganda	Kasese	Female	32	Peasant	Celebrating Uganda Martyr's Day		No
Catholic Shrine	Uganda	Kasese	Male	47	Farmer	Celebrating Uganda Martyr's Day		No
Catholic Shrine	Uganda	Rukiga	Male	26	Student	Celebrating Uganda Martyr's Day		No
Catholic Shrine	Uganda	Entembbe	Female	22	House maid	Celebrating Uganda Martyr's Day		Yes		0	0	0	1	0	0	0	1	0	0	0	0	0	0	2	Headache	Yes		0	0	0	1	0	0	0
Catholic Shrine	Uganda	Kuotera	Female	35	Farmer	Celebrating Uganda Martyr's Day		No
Catholic Shrine	Uganda	Masaka	Female	51	None	Celebrating Uganda Martyr's Day		No
Catholic Shrine	Uganda	Luwero	Male	21	Student	Celebrating Uganda Martyr's Day		No
Catholic Shrine	Uganda	Mubende	Female	23	None	Celebrating Uganda Martyr's Day		No
Catholic Shrine	Uganda	Gomba	Female	35	Housewife	Celebrating Uganda Martyr's Day		No
Catholic Shrine	Uganda	Mpigi	Male	56	Business	Celebrating Uganda Martyr's Day		No
Catholic Shrine	Uganda	Kalungu	Female	19	Student	Celebrating Uganda Martyr's Day		No
Catholic Shrine	Uganda	Kampala	Male	27	Boda	Celebrating Uganda Martyr's Day		No
Catholic Shrine	Uganda	Ntungamo	Female	35	Housewife	Celebrating Uganda Martyr's Day		No
Catholic Shrine	Uganda	Soroti	Female	42	None	Celebrating Uganda Martyr's Day		No
Catholic Shrine	Uganda	Mbale	Male	71	None	Celebrating Uganda Martyr's Day		No
Catholic Shrine	Uganda	Jinja	Female	18	Student	Celebrating Uganda Martyr's Day		No
Catholic Shrine	Uganda	Mukono	Female	51	Business	Celebrating Uganda Martyr's Day		No
Catholic Shrine	Uganda	Mubende	Male	42	Peasant	Celebrating Uganda Martyr's Day		No
Catholic Shrine	Uganda	Kanungu	Male	27	Boda	Celebrating Uganda Martyr's Day		No
Catholic Shrine	Uganda	Buikwe	Male	31	Fishery	Celebrating Uganda Martyr's Day		No
Catholic Shrine	Uganda	Wakiso	Male	52	None	Celebrating Uganda Martyr's Day		No
Catholic Shrine	Uganda	Butambala	Male	34	Farmer	Celebrating Uganda Martyr's Day		No
Catholic Shrine	Uganda	Mpigi	Male	61	None	Celebrating Uganda Martyr's Day		No
Catholic Shrine	Uganda	Mpigi	Male	32	Farmer	Celebrating Uganda Martyr's Day		No
Catholic Shrine	Uganda	Mukona	Male	26	Farmer	Celebrating Uganda Martyr's Day		Yes		0	0	0	0	0	0	0	1	0	0	0	0	0	1	1	Palpitation	Yes		0	0	0	1	0	0	0
Catholic Shrine	Uganda	Entembbe	Female	28	Hairdresser	Celebrating Uganda Martyr's Day		Yes		0	0	0	0	0	0	0	1	0	0	0	0	0	0	1	Swollen legs	No									Receive care
Catholic Shrine	Uganda	Mukono	Male	29	Farmer	Celebrating Uganda Martyr's Day		Yes		0	0	0	0	0	0	0	1	0	0	0	0	0	0	1	Swollen legs	Yes		0	0	0	1	0	0	1	Received care
Catholic Shrine	Uganda	Masaka	Female	23	Farmer	Celebrating Uganda Martyr's Day		Yes		0	0	0	0	0	0	0	0	0	0	1	0	0	0	0		Yes		0	0	0	1	0	0	0
Catholic Shrine	Uganda	Tororo	Female	48	Farmer	Celebrating Uganda Martyr's Day		Yes		0	0	0	0	0	0	0	0	0	0	0	0	0	1	0	Abdominal	Yes		0	0	0	1	0	0	0
Catholic Shrine	Uganda	Njinja	Female	20	Business	Celebrating Uganda Martyr's Day		Yes		0	0	0	1	0	0	0	1	0	0	1	0	0	1	2	Headache	Yes		0	0	0	1	0	0	0	Rehydration
Catholic Shrine	Uganda	Kiruhura	Female	42	Business	Celebrating Uganda Martyr's Day		Yes		0	0	0	1	0	0	0	0	0	0	0	0	0	1	1	Headache swollen legs	Yes		0	0	0	1	0	0	0
Catholic Shrine	Uganda	Mukono	Female	34	Farmer	Celebrating Uganda Martyr's Day		Yes		0	0	0	0	0	0	0	1	0	0	1	0	0	1	1	Vomiting	Yes		0	0	0	1	0	0	0
Catholic Shrine	Uganda	Wakiso	Female	23	Farmer	Celebrating Uganda Martyr's Day		Yes		0	0	0	0	0	0	0	0	0	0	1	0	0	0	0		Yes		0	0	0	1	0	0	0
Catholic Shrine	Uganda	Wakiso	Male	33	Firefighter	Celebrating Uganda Martyr's Day		Yes		0	0	0	0	0	0	0	1	0	0	1	0	0	0	1		No
Protestant Shrine	Uganda	Kyejojo	Female	40	Farmer	Celebrating Uganda Martyr's Day		Yes		0	0	0	0	0	0	0	0	0	0	0	0	0	1	0	Stomaches	Yes		0	1	0	0	0	0	0
Protestant Shrine	Uganda	Buikwe	Female	41	Farmer	Celebrating Uganda Martyr's Day		Yes		0	0	0	0	0	0	0	1	0	0	0	0	0	0	1		Yes		0	1	0	0	0	0	0
Protestant Shrine	Uganda	Kampala	Female	51	Pastor	Any other reason		Yes		0	0	0	0	0	0	0	0	0	0	1	0	0	0	0	Stomach irritation	Yes		0	1	0	0	0	0	0
Protestant Shrine	Uganda	Lira	Female	35		Celebrating Uganda Martyr's Day		Yes		0	0	0	1	0	0	0	0	0	0	0	0	0	1	1	Headache	Yes		1	0	0	0	0	0	1	Has pain killers
Protestant Shrine	Uganda	Lira	Female	45	Business	Celebrating Uganda Martyr's Day		Yes		0	0	0	0	0	0	0	0	0	0	0	0	0	1	0	Pain in legs and waist	Yes		0	1	0	0	0	0	1	Directed to medical tent
Protestant Shrine	Uganda	Katakwi	Male	65	Farmer	Celebrating Uganda Martyr's Day		Yes		0	0	0	0	0	0	0	1	0	0	0	0	0	0	1	Pain in limbs	Yes		0	0	0	1	0	0	1	Got medication from the tent
Protestant Shrine	Uganda	Bushenyi	Female	60	Farmer	Celebrating Uganda Martyr's Day		Yes		0	0	0	1	0	0	0	0	0	0	0	0	0	1	1	Alot of headache	Yes		0	1	0	0	0	0	0
Protestant Shrine	Uganda	Isingiro	Female	25	None	Celebrating Uganda Martyr's Day		Yes		0	0	0	0	0	0	0	0	0	0	0	0	0	1	0	Backache	Yes		0	0	0	0	0	0	1	Massage
Protestant Shrine	Uganda	Kabale	Male	34		Celebrating Uganda Martyr's Day		Yes		0	0	0	0	0	0	0	0	0	0	0	0	0	1	0	Chest pain	Yes		0	1	0	0	0	0	0
Protestant Shrine	Uganda	Wakiso	Male	31	Business	Celebrating Uganda Martyr's Day		Yes		0	0	0	0	0	0	0	0	0	0	0	0	0	1	0	Headache	Yes		0	1	0	0	0	0	0
Protestant Shrine	Uganda	Kampala	Male	31	Security	Security Personnel		Yes		0	0	1	0	0	0	0	0	0	0	0	0	0	1	1	Flue	Yes		0	1	0	0	0	0	0
Protestant Shrine	Uganda	Mukono	Female	15	Student	Celebrating Uganda Martyr's Day		Yes		0	0	0	0	0	0	0	0	0	0	0	0	0	1	0	Un able to walk	Yes		0	1	0	0	0	0	0	Massage
Protestant Shrine	Uganda	Nakasogola	Male	55	Pastor	Celebrating Uganda Martyr's Day		No
Protestant Shrine	Uganda	Siroko	Male	47	Carpeter	Celebrating Uganda Martyr's Day		No
Protestant Shrine	Uganda	Kampala central	Female	52	Business	Celebrating Uganda Martyr's Day		Yes		0	0	0	1	0	0	0	0	0	0	0	0	0	1	1	Headache	Yes		0	1	0	0	0	0	0
Catholic Shrine	Uganda	Kampala	Female	58	Business	Celebrating Uganda Martyr's Day	Blessingthe lord	Yes		0	0	0	0	0	0	0	1	0	0	0	0	0	0	1	None	No									None
Catholic Shrine	Uganda	Mbarara	Female	65	Business woman	Celebrating Uganda Martyr's Day	None	Yes		0	0	0	1	0	0	0	0	0	0	0	0	0	0	1	Minor headach due to overstanding	No									None
Catholic Shrine	Uganda	Ntungamo	Female	26	Salon	Celebrating Uganda Martyr's Day		Yes		0	0	0	0	0	0	0	1	0	0	0	0	0	0	1	None	No									None
Catholic Shrine	Uganda	Kazo	Female	60	Farmer	Celebrating Uganda Martyr's Day		Yes		0	0	0	0	0	0	0	1	0	0	0	0	0	0	1		No									None
Catholic Shrine	Uganda	Palisa	Male	19	Driver	Celebrating Uganda Martyr's Day		Yes		0	0	0	0	0	0	0	0	0	0	0	1	0	0	0		Yes		0	1	0	0	0	0	0	None
Catholic Shrine	Uganda	Bundibugyo	Female	57	Teacher	Celebrating Uganda Martyr's Day		Yes		0	0	0	1	0	0	0	0	0	0	0	0	0	1	1	Headach and backpain severe	Yes		0	1	0	0	0	0	0
Catholic Shrine	Uganda	Ntungamo	Female	74	Farmer	Celebrating Uganda Martyr's Day		Yes		0	0	0	0	0	0	0	0	0	0	0	0	0	1	0	Joint paint	No
Catholic Shrine	Uganda	Gomba	Female	45	Peasant	Celebrating Uganda Martyr's Day	Bad dreams	Yes		0	0	0	0	0	0	0	0	0	1	0	0	0	0	0	None	No									Advising to be under the shade Social distance
Catholic Shrine	Uganda	Kyenjojo	Female	30	Peasant	Celebrating Uganda Martyr's Day	None	Yes		0	1	0	0	0	0	0	0	0	0	0	0	0	1	1	Cough	Yes		0	1	0	0	0	0	1	Referred to medical tent to get treatment
Catholic Shrine	Uganda	Mbale	Female	60	Retired teacher	Celebrating Uganda Martyr's Day	None	No
Catholic Shrine	Uganda	Kampala	Male	50	Farmer	Celebrating Uganda Martyr's Day	None	No
Catholic Shrine	Uganda	Buikwe	Male	17	Student	Celebrating Uganda Martyr's Day	Studies	Yes		0	0	0	0	0	0	0	0	0	0	0	0	0	1	0	Swollen eyes	Yes		0	1	0	0	0	0	1	Referred to medical tent for treatment
Catholic Shrine	Uganda	Jinja	Female	35	Business	Celebrating Uganda Martyr's Day	None	No
Catholic Shrine	Uganda	Mubende	Male	46	Peasant	Celebrating Uganda Martyr's Day	Daily challenges in life	Yes		0	0	0	0	0	0	0	0	0	0	0	0	0	1	0	Joint pains	Yes		0	1	0	0	0	0	1	Referred to medical tent for treatment
Catholic Shrine	Uganda	Buyenda	Female	35	Farmer	Celebrating Uganda Martyr's Day		No
Catholic Shrine	Uganda	Bundibugyo	Male	51	Farmer	Celebrating Uganda Martyr's Day	To see kampala	No
Catholic Shrine	Uganda	Kamuli	Female	39	Peasant	Celebrating Uganda Martyr's Day	Family protection Children education	Yes		0	0	0	1	0	0	0	0	0	0	0	0	0	1	1	Headache General body weakness	Yes		0	1	0	0	0	0	1	Referred to medical tent for treatment
Protestant Shrine	Uganda	Bushenyi	Female	49	Teacher	Any other reason		Yes		0	1	0	0	0	0	0	1	0	0	0	0	0	1	2	Coughs	Yes		0	0	0	1	0	0	0	Proper treatment
Protestant Shrine	Uganda	Lira	Male	50	Business	Celebrating Uganda Martyr's Day	None	Yes		0	0	0	0	0	0	0	0	0	0	0	0	0	1	0	Feet blisters	Yes		0	0	0	1	0	0	0	Treatment
Catholic Shrine	Uganda	Mpigi	Male	29	Carpenter	Celebrating Uganda Martyr's Day		No
Catholic Shrine	Uganda	Jinja	Female	26	Business woman	Celebrating Uganda Martyr's Day		No
Catholic Shrine	Uganda	Bunyangabo	Male	42	Farmer	Celebrating Uganda Martyr's Day	Praying	No
Catholic Shrine	Uganda	Bundibugyo	Female	66	Farmer	Celebrating Uganda Martyr's Day	None	No
Catholic Shrine	Uganda	Soroti	Female	65	Farmer	Celebrating Uganda Martyr's Day	None	No
Catholic Shrine	Uganda	Mityana	Male	23	Hawker	Celebrating Uganda Martyr's Day	None	No
Catholic Shrine	Uganda	Arua	Male	53	Farmer	Celebrating Uganda Martyr's Day		No
Catholic Shrine	Uganda	Kampala	Male	31	Farmer	Celebrating Uganda Martyr's Day	Singing	No
Catholic Shrine	Uganda	Kamwenge	Female	47	VHT	Celebrating Uganda Martyr's Day	None	No
Catholic Shrine	Uganda	Kasese	Male	19	Medical student	Celebrating Uganda Martyr's Day		No
Catholic Shrine	Uganda	Kyegegwa	Female	45	Farmer	Celebrating Uganda Martyr's Day		No
Catholic Shrine	Uganda	Kyazanga	Female	16	Student	Celebrating Uganda Martyr's Day		No
Catholic Shrine	Uganda	Kibale	Female	52	Farmer	Celebrating Uganda Martyr's Day		No
Catholic Shrine	Uganda	Mukono seeta	Female	54	Business	Celebrating Uganda Martyr's Day		No
Catholic Shrine	Uganda	Jinja	Female	35	Business	Celebrating Uganda Martyr's Day		No
Catholic Shrine	Uganda	Jinja	Male	16	Student	Celebrating Uganda Martyr's Day		No
Protestant Shrine	Uganda	Lwengo	Female	62	Farmer	Celebrating Uganda Martyr's Day	None	Yes		0	0	1	0	0	0	0	0	0	0	0	0	0	1	1	Flue	No									No ne
Catholic Shrine	Uganda	Mityana	Male	63	Farmer	Celebrating Uganda Martyr's Day		No
Catholic Shrine	Uganda	Kisoro	Male	40	Farmer	Celebrating Uganda Martyr's Day	To tour kampala	No
Catholic Shrine	Uganda	Mityana	Male	31	Farmer	Celebrating Uganda Martyr's Day	Praying	No
Catholic Shrine	Uganda	Wakiso	Male	20	Mechanic	Celebrating Uganda Martyr's Day		No
Protestant Shrine	Uganda	Mukono	Male	29	Farmer	Celebrating Uganda Martyr's Day	None	Yes		0	0	0	1	0	0	0	0	0	0	0	0	0	1	1	Headache	No									None
Protestant Shrine	Uganda	Wakiso	Female	51	Farmer	Celebrating Uganda Martyr's Day	None	Yes		0	0	1	0	0	0	0	0	0	0	0	0	0	1	1	Flue	No									None
Catholic Shrine	Uganda	Kyenjojo	Male	32	Bodaboda cyclist	Celebrating Uganda Martyr's Day	Tourism	No
Protestant Shrine	Uganda	Mbale	Female	23	Business	Celebrating Uganda Martyr's Day	Praying	Yes		0	0	0	1	0	0	1	0	0	0	0	0	0	0	1	Headaches	No									None
Protestant Shrine	Uganda	Lira	Male	36	Bussiness	Celebrating Uganda Martyr's Day	None	Yes		0	0	0	1	0	0	1	1	0	0	0	0	0	1	2	Headache	Yes		1	0	0	1	0	0	0	Coartom from nakawa
Catholic Shrine	Uganda	Lira	Female	20	Tailor	Celebrating Uganda Martyr's Day	God's hearing	No
Catholic Shrine	Uganda	Lira	Female	45	Peasant	Celebrating Uganda Martyr's Day	Build her faith	No
Catholic Shrine	Uganda	Kampala	Male	16	Broker	Celebrating Uganda Martyr's Day		Yes		0	0	0	0	0	0	0	0	0	0	0	1	0	0	0		No
Catholic Shrine	Uganda	Kampala	Male	52	Casual worker	Celebrating Uganda Martyr's Day	None	No
Catholic Shrine	Uganda	Lira	Male	72	Peasant	Celebrating Uganda Martyr's Day		Yes		0	0	0	0	0	0	0	1	0	0	0	0	0	0	1		No									None
Catholic Shrine	Uganda	Kampala	Male	20	Student	Celebrating Uganda Martyr's Day	Prayers	No
Catholic Shrine	Uganda	Mubende	Female	54	Peasant	Celebrating Uganda Martyr's Day	Family challenges	No
Protestant Shrine	Uganda	Kamwenge	Female	43		Celebrating Uganda Martyr's Day	None	No
Catholic Shrine	Uganda	Pallisa	Female	75	Peasant	Celebrating Uganda Martyr's Day		Yes		0	0	0	0	0	0	0	1	0	0	0	0	0	0	1		No
Catholic Shrine	Uganda	Kumi	Female	62	Peasant	Celebrating Uganda Martyr's Day	None	Yes		0	0	0	0	0	0	0	1	0	0	0	0	0	0	1	None	No
Catholic Shrine	Uganda	Hoima	Female	60	Peasant	Celebrating Uganda Martyr's Day		Yes		0	0	0	0	0	0	0	1	0	0	0	0	0	0	1		No
Protestant Shrine	Uganda	Kyagwanzi	Male	37	Farmer	Celebrating Uganda Martyr's Day	None	No
Protestant Shrine	Kenya	Transvine	Female	70	Peasant	Celebrating Uganda Martyr's Day	None	No
Catholic Shrine	Uganda	Kampala	Female	30	Solidier	Security Personnel		Yes		0	0	0	0	0	0	1	0	0	1	0	0	0	0	0	None	Yes		0	0	0	1	0	0	1	Medication recommended by doctor
Protestant Shrine	Uganda	Katakwi	Male	41	Farmer	Celebrating Uganda Martyr's Day	None	No
Protestant Shrine	Uganda	Bulambuli	Female	45	Farmer	Celebrating Uganda Martyr's Day	None	No
Protestant Shrine	Uganda	Sironko	Female	58	Farmer	Celebrating Uganda Martyr's Day	None	No
Protestant Shrine	Uganda	Luwero	Female	45	Peasant farming	Celebrating Uganda Martyr's Day	Praying for family	Yes		0	0	0	1	0	0	0	1	0	0	0	0	0	0	2	Headache	Yes		0	1	0	1	0	0	0	handled by the medical team
Protestant Shrine	Uganda	Mukono	Female	16	Student	Celebrating Uganda Martyr's Day	None	No
Protestant Shrine	Uganda	Kampala	Female	24	Farmer	Celebrating Uganda Martyr's Day	None	No
Protestant Shrine	Uganda	Wakiso	Female	63	Farmer	Celebrating Uganda Martyr's Day	Blessings	No
Protestant Shrine	Uganda	Kampala	Male	41	Security	Celebrating Uganda Martyr's Day	Prayers	No
Protestant Shrine	Uganda	Kibale	Female	54	Bussiness	Celebrating Uganda Martyr's Day	None	No
Protestant Shrine	Uganda	Kitagwenda	Female	42	Farmer	Celebrating Uganda Martyr's Day	None	No
Catholic Shrine	Kenya	Kisumu	Male	60	Janitor (retired)	Celebrating Uganda Martyr's Day	None	Yes		0	0	0	0	0	0	0	0	0	0	0	0	0	1	0	Feet swelling, Diabetes,	Yes		0	0	0	1	0	0	0	None
Protestant Shrine	Uganda	Paliisa	Male	25	None	Tourism and adventure		No
Catholic Shrine	Kenya	Siyaya	Male	35	Civil servant	Celebrating Uganda Martyr's Day	None	Yes		0	0	0	0	0	0	0	0	0	1	0	0	0	0	0	None	Yes		0	0	0	1	0	0	0	None
Protestant Shrine	Uganda	Lira	Male	38	Peasant/ farmer	Celebrating Uganda Martyr's Day	None	No
Protestant Shrine	Uganda	Isingiro	Female	52	Farmer	Celebrating Uganda Martyr's Day	None	No
Protestant Shrine	Uganda	Isingiro	Female	35	Farmer	Celebrating Uganda Martyr's Day	None	No
Protestant Shrine	Uganda	Kibaale	Female	46	Teacher	Celebrating Uganda Martyr's Day	None	No
Protestant Shrine	Uganda	Busia	Male	52	Teacher	Celebrating Uganda Martyr's Day	None	No
Protestant Shrine	Uganda	Iganga	Male	42	Peasant	Celebrating Uganda Martyr's Day	None	No
Protestant Shrine	Uganda	Sheema	Female	23	None	Tourism and adventure		No
Protestant Shrine	Uganda	Buikwe	Female	15	Student	Celebrating Uganda Martyr's Day	None	No
Catholic Shrine	Uganda	Bunyangabo	Female	22	Peasant Farmer	Celebrating Uganda Martyr's Day	None	Yes		0	1	1	0	0	0	1	0	0	0	0	0	0	1	2	Cough, Flu	Yes		0	1	0	0	0	0	0	None
Catholic Shrine	Uganda	Mityana	Male	25	Businessman	Celebrating Uganda Martyr's Day		No
Catholic Shrine	Uganda	Kampala	Female	37	Fashion designer	Celebrating Uganda Martyr's Day		No
Catholic Shrine	Uganda	Rakai	Female	46	Teacher	Celebrating Uganda Martyr's Day		No
Catholic Shrine	Uganda	Kampala	Male	28	Architect	Commercial Business		No
Catholic Shrine	Uganda	Wakiso	Female	32	House wife	Celebrating Uganda Martyr's Day	None	Yes		0	0	0	0	0	0	0	1	0	0	1	0	0	0	1	Profuse sweating	Yes		0	1	0	1	0	0	1	Taken for Diabetes Care
Catholic Shrine	Uganda	Mityana	Male	44	Farmer	Celebrating Uganda Martyr's Day		Yes		0	0	0	0	0	0	0	1	0	0	1	0	0	0	1	Lower back pains, leg pains after walking	Yes		0	1	0	0	0	0	0
Catholic Shrine	Uganda	Kampala	Female	16	Maid	Celebrating Uganda Martyr's Day		No
Catholic Shrine	Uganda	Wakiso	Female	32	Juice shop	Celebrating Uganda Martyr's Day		Yes		0	0	0	0	0	0	0	1	0	0	0	0	0	0	1	Painful and swollen feet	Yes		0	1	0	1	0	0	0	Massage
Catholic Shrine	Uganda	Kampala	Male	20	Caretaker of house	Tourism and adventure		No
Catholic Shrine	Uganda	Mbale	Female	59	Peasant	Celebrating Uganda Martyr's Day		No
Catholic Shrine	Uganda	Mukono	Female	24	Nurse	Celebrating Uganda Martyr's Day		No
Catholic Shrine	Uganda	Mukono	Male	38	Businessman	Celebrating Uganda Martyr's Day		No
Catholic Shrine	Uganda	Sembabule	Female	24	Farmer	Celebrating Uganda Martyr's Day		Yes		0	0	0	0	0	0	0	1	0	0	1	0	0	0	1		Yes		0	0	0	1	0	1	0	Transfered to Angelina
Catholic Shrine	Uganda	Rakai	Male	35	Constructor	Celebrating Uganda Martyr's Day		No
Catholic Shrine	Uganda	Mukono	Female	27	Student	Celebrating Uganda Martyr's Day	None	No
Catholic Shrine	Uganda	Mpigi	Male	46	Peasant	Celebrating Uganda Martyr's Day		No
Catholic Shrine	Uganda	Kampala	Male	29	Broker	Celebrating Uganda Martyr's Day	None	No
Catholic Shrine	Uganda	Mukono	Female	18	Hotel assistant	Tourism and adventure		No
Catholic Shrine	Uganda	Sironko	Female	47	Farmer	Celebrating Uganda Martyr's Day		Yes		0	0	0	0	0	0	1	1	1	0	1	0	0	0	1	Urinating blood	Yes		0	1	0	1	0	0	0	Informed team
Catholic Shrine	Uganda	Kampala	Female	25	Loans officer	Celebrating Uganda Martyr's Day	None	No
Catholic Shrine	Uganda	Kampala	Female	23	Salon	Celebrating Uganda Martyr's Day		Yes		0	0	0	0	0	0	0	0	0	0	0	0	0	1	0	Lower abdominal pains	Yes		0	0	0	1	0	0	0
Protestant Shrine	Uganda	Kyankwanzi	Female	46	L.C3 counselor	Celebrating Uganda Martyr's Day	Tourism and adventure	No
Protestant Shrine	Uganda	Bushenyi	Male	73		Tourism and adventure		No
Protestant Shrine	Uganda	Namutumba	Male	30	Business	Celebrating Uganda Martyr's Day	Tourism and adventure	No
Catholic Shrine	Uganda	Jinja	Male	30	Builder	Celebrating Uganda Martyr's Day		Yes		0	0	0	0	0	0	1	1	0	1	0	0	0	1	1	Heart burn, joint pains	Yes		0	0	0	1	0	0	0
Catholic Shrine	Uganda	Busia	Male	45	Farmer	Celebrating Uganda Martyr's Day		Yes		0	0	0	0	0	0	0	0	0	0	0	0	0	1	0	Neck pains, lower back pains	Yes		0	0	0	1	0	0	0
Catholic Shrine	Uganda	Butaleja	Male	49	Peasant	Celebrating Uganda Martyr's Day	None	Yes		0	0	0	0	0	0	0	1	0	0	0	0	0	0	1	None	No									None
Protestant Shrine	Uganda	Luwero	Female	22	Student	Tourism and adventure		Yes		0	0	1	0	0	0	1	0	0	0	0	0	0	0	1	Flue	No									None
Protestant Shrine	Uganda	Kampala	Female	37	Bussiness	Celebrating Uganda Martyr's Day	Praying for my healing of syphilis	Yes		0	0	0	0	0	0	0	0	0	0	0	0	0	0	0	Syhillis	No									None
Protestant Shrine	Uganda	Kibuuku	Male	31	Bussiness	Celebrating Uganda Martyr's Day	Prayer	Yes		0	0	0	0	0	0	0	1	0	0	0	0	0	0	1	Body weakness	No									None
Protestant Shrine	Uganda	Busheyi	Male	42	Bussiness	Tourism and adventure		Yes		0	1	1	0	0	0	0	0	0	0	0	0	0	1	2	Cough and flue	No									None
Protestant Shrine	Uganda	Kayunga	Male	58	Farmer	Celebrating Uganda Martyr's Day		Yes		0	0	0	0	0	0	0	0	0	0	0	0	0	1	0	Stomaches	Yes		0	0	0	1	0	0	1	Given medical care at health tent
Catholic Shrine	Uganda	Natete kampala	Female	11	Student	Celebrating Uganda Martyr's Day		Yes		0	0	0	0	0	0	0	0	0	0	0	0	0	0	0	Minor injury	Yes		0	1	0	0	0	0	0
Catholic Shrine	Uganda	Kampala	Female	50	Brush making	Celebrating Uganda Martyr's Day		Yes		0	0	1	0	0	0	0	0	0	0	0	0	0	1	1	Flu	No
Catholic Shrine	Uganda	Kamwenge	Female	48	Farmer	Celebrating Uganda Martyr's Day		Yes		0	0	0	0	0	0	0	1	0	0	0	0	0	0	1		Yes		0	0	0	1	0	0	0
Catholic Shrine	Uganda	Mpigi	Male	22	Student	Celebrating Uganda Martyr's Day		Yes		0	0	0	0	0	0	0	0	0	0	0	0	0	1	0	Persistent abdominal pains	Yes		0	0	0	1	0	0	0
Catholic Shrine	Uganda	Sironko	Male	52	Teacher	Celebrating Uganda Martyr's Day		Yes		0	1	1	0	0	0	0	0	0	0	0	0	0	1	2	Cough and flu	Yes		0	0	0	1	0	0	0
Catholic Shrine	Uganda	Kyenjojo	Female	34	House wife	Celebrating Uganda Martyr's Day		Yes		0	0	0	0	0	0	0	0	0	0	0	0	0	1	0	Pins and needles in the feet, and lower back pain	Yes		0	0	0	1	0	0	0
Catholic Shrine	Uganda	Mityana	Female	40	Farmer	Celebrating Uganda Martyr's Day		Yes		0	0	0	0	0	0	0	1	0	0	0	0	0	0	1	Chest pain	Yes		0	0	0	1	0	0	0
Catholic Shrine	Uganda	Budaka	Male	72	Farmer	Celebrating Uganda Martyr's Day		Yes		0	0	0	0	1	0	0	0	0	0	0	0	0	1	1	Body pains and backache	Yes		0	0	0	1	0	0	0
Catholic Shrine	Uganda	Wakiso	Male	45	Surveyor	Celebrating Uganda Martyr's Day	None	No
Catholic Shrine	Uganda	Mukono	Male	17	Student	Celebrating Uganda Martyr's Day	None	No
Catholic Shrine	Uganda	Kampala	Male	21	Student	Celebrating Uganda Martyr's Day	None	No
Catholic Shrine	Uganda	Kampala	Male	27	Security officer	Celebrating Uganda Martyr's Day	None	No
Catholic Shrine	Uganda	Sironko	Female	60	Farmer	Celebrating Uganda Martyr's Day		Yes		0	0	0	0	0	0	0	0	0	0	0	0	0	1	0	Painful urination	Yes		0	0	0	1	0	0	0
Catholic Shrine	Uganda	Kayunga	Male	29	Builder	Celebrating Uganda Martyr's Day	None	No
Protestant Shrine	Uganda	Mukono	Female	45	None	Celebrating Uganda Martyr's Day	No ne	No
Catholic Shrine	Uganda	Fortportal	Female	57	Farmer	Celebrating Uganda Martyr's Day		Yes		0	0	0	1	0	0	0	0	0	0	0	0	0	1	1	Abdominal pain and headache	Yes		0	0	0	1	0	0	0
Catholic Shrine	Uganda	Kabale	Male	22	Student	Celebrating Uganda Martyr's Day		Yes		0	0	0	0	0	0	0	0	0	0	0	0	0	1	0	Chest pain	Yes		0	0	0	1	0	0	0
Catholic Shrine	Uganda	Isingiro	Female	54	Farmer	Celebrating Uganda Martyr's Day		Yes		0	0	0	0	0	0	0	0	0	0	0	0	0	1	0	Lower abdominal pain	Yes		0	0	0	1	0	0	0
Catholic Shrine	Uganda	Fortportal	Female	33	Farmer	Celebrating Uganda Martyr's Day		Yes		0	1	1	0	0	0	0	0	0	0	0	0	0	1	2	Cough and flu	Yes		0	0	0	1	0	0	0
Protestant Shrine	Uganda	Kampala	Male	32	Bussiness	Celebrating Uganda Martyr's Day	None	No
Catholic Shrine	Uganda	Kyegegwa	Female	40	Farmer	Celebrating Uganda Martyr's Day		Yes		0	1	1	0	0	0	0	0	0	0	0	0	0	1	2	Cough and flu	Yes		0	0	0	1	0	0	0
Catholic Shrine	Uganda	Kampala	Male	28	Jouralist	Celebrating Uganda Martyr's Day	None	No
Catholic Shrine	Uganda	Kampala	Male	21	Student	Security Personnel		No
Catholic Shrine	Uganda	Ibanda	Male	25	Business	Celebrating Uganda Martyr's Day		No
Catholic Shrine	Uganda	Mbrara	Female	25	Farmer	Celebrating Uganda Martyr's Day		No
Catholic Shrine	Uganda	Kampala	Female	20	Student	Celebrating Uganda Martyr's Day		No
Catholic Shrine	Uganda	Mukono	Female	66	Farmer	Celebrating Uganda Martyr's Day		No
Catholic Shrine	Uganda	Kyazanga	Female	66	Farmer	Celebrating Uganda Martyr's Day		No
Catholic Shrine	Uganda	Mukono	Female	45	Farmer	Celebrating Uganda Martyr's Day		Yes		0	0	0	0	0	0	0	0	0	0	0	0	0	1	0	Itchy eyes and painful lower limbs	Yes		0	0	0	1	0	0	0
Catholic Shrine	Uganda	Kagadi	Female	55	Farmer	Celebrating Uganda Martyr's Day		Yes		0	0	0	0	1	0	0	0	0	0	0	0	0	1	1	General body pains	Yes		0	0	0	1	0	0	0
Catholic Shrine	Uganda	Budaka	Female	47	Farmer	Celebrating Uganda Martyr's Day		Yes		0	0	0	0	0	0	0	0	0	0	0	0	0	1	0	Lower back pain	Yes		0	0	0	1	0	0	0
Catholic Shrine	Uganda	Budaka	Female	60	Farmer	Celebrating Uganda Martyr's Day		Yes		0	0	0	0	0	0	0	0	0	0	0	0	0	1	0	Lower limbs pain	Yes		0	0	0	1	0	0	0
Catholic Shrine	Uganda	Kagadi	Male	28	Farmer	Celebrating Uganda Martyr's Day		Yes		0	1	1	0	0	0	1	0	0	0	0	0	0	1	2	Cough and flu	Yes		0	0	0	1	0	0	0
Catholic Shrine	Uganda	Ntungamo	Female	26	Farmer	Celebrating Uganda Martyr's Day		Yes		0	0	0	0	0	0	0	0	0	0	0	0	0	1	0	Lower limbs pain	Yes		0	0	0	1	0	0	0
Catholic Shrine	Uganda	Kitagwenda	Male	63	Farmer	Celebrating Uganda Martyr's Day		Yes		0	0	0	0	0	0	0	0	0	0	0	0	0	1	0	Lower back pains	Yes		0	0	0	1	0	0	0
Catholic Shrine	Uganda	Mbale	Female	62	Retired Nurse	Celebrating Uganda Martyr's Day		Yes		0	0	0	0	0	0	0	0	0	0	0	0	0	1	0	Itching eyes, known hypertensive	Yes		0	0	0	1	0	0	0
Catholic Shrine	Uganda	Jinja	Female	63	Farmer	Celebrating Uganda Martyr's Day		Yes		0	0	0	0	0	0	0	0	0	0	0	0	0	1	0	Peptic ulcer, and abdominal pain	Yes		0	0	0	1	0	0	0
Catholic Shrine	Uganda	Rukungiri	Male	70	Farmer	Celebrating Uganda Martyr's Day		Yes		0	0	0	0	0	0	0	0	0	0	0	0	0	1	0	Lower limbs pain	Yes		0	0	0	1	0	0	0
Catholic Shrine	Uganda	Sironko	Male	45	Farmer	Celebrating Uganda Martyr's Day		Yes		0	0	0	0	0	0	0	0	0	0	0	0	0	1	0	Chest pain and lower limbs pains	Yes		0	0	0	1	0	0	0
Catholic Shrine	Uganda	Palisa	Male	57	Farmer	Celebrating Uganda Martyr's Day		Yes		0	0	0	0	0	0	1	1	0	0	0	0	0	1	1	Lower limbs swelling	Yes		0	0	0	1	0	0	0
Catholic Shrine	Uganda	Palisa	Male	50	Farmer	Celebrating Uganda Martyr's Day		Yes		0	0	0	0	0	0	0	0	0	0	0	0	0	1	0	Lower back pains	Yes		0	0	0	1	0	0	0
Catholic Shrine	Uganda	Mubende	Female	20	Salon attendant	Celebrating Uganda Martyr's Day		Yes		0	1	1	0	0	0	0	0	0	0	0	0	0	1	2	Cough and flu	Yes		0	0	0	1	0	0	0
Catholic Shrine	Uganda	Bushenyi	Male	60	Farmer	Celebrating Uganda Martyr's Day		Yes		0	1	0	0	0	0	0	0	0	0	0	0	0	1	1	Cough and joint pain	Yes		0	0	0	1	0	0	0
Catholic Shrine	Uganda	Katakwi	Female	66	Farmer	Celebrating Uganda Martyr's Day		Yes		0	0	0	1	0	0	0	0	0	0	0	0	0	1	1	Headache	Yes		0	0	0	1	0	0	0
Catholic Shrine	Uganda	Bunyangabu	Female	51	Farmer	Celebrating Uganda Martyr's Day		Yes		0	0	0	0	1	0	0	0	0	0	0	0	0	1	1	Generalised body pains	Yes		0	0	0	1	0	0	0
Catholic Shrine	Uganda	Mubende	Male	52	Farmer	Celebrating Uganda Martyr's Day		Yes		0	0	0	0	0	0	0	0	0	0	0	0	0	1	0	Lower back pain	Yes		0	0	0	1	0	0	0
Catholic Shrine	Uganda	Kamuli	Male	42	Farmer	Celebrating Uganda Martyr's Day		Yes		0	0	0	1	0	0	0	0	0	0	0	0	0	1	1	Headache	Yes		0	0	0	1	0	0	0
Catholic Shrine	Uganda	Fortportal	Male	45	Farmer	Celebrating Uganda Martyr's Day		Yes		0	0	0	0	0	0	0	0	0	0	0	0	0	1	0	Lower back pain and itching of the toes	Yes		0	0	0	1	0	0	0
Catholic Shrine	Uganda	Fortportal	Male	48	Businessman	Celebrating Uganda Martyr's Day		Yes		0	0	0	0	0	0	1	0	0	0	0	0	0	0	0		Yes		0	0	0	1	0	0	0
Catholic Shrine	Uganda	Isingiro	Female	59	House wife	Celebrating Uganda Martyr's Day		Yes		0	0	0	0	0	0	0	0	0	0	0	0	0	1	0	Known hypertensive and backache	Yes		0	0	0	1	0	0	0
Catholic Shrine	Uganda	Kamuli	Female	45	Farmer	Celebrating Uganda Martyr's Day		Yes		0	0	0	0	0	0	0	0	0	0	0	0	0	1	0	Abdominal pain	Yes		0	0	0	1	0	0	0
Catholic Shrine	Uganda	Wakiso	Female	49	Farmer	Celebrating Uganda Martyr's Day		Yes		0	1	1	0	0	0	0	0	0	0	0	0	0	1	2	Cough and flu	Yes		0	0	0	1	0	0	0
Catholic Shrine	Uganda	Kyegegwa	Female	39	Farmer	Celebrating Uganda Martyr's Day		Yes		0	0	0	0	0	0	0	0	0	0	0	0	0	1	0	Upper abdominal pain and poor opening of bowels	Yes		0	0	0	1	0	0	0
Catholic Shrine	Uganda	Kamuli	Female	21	Salon attendant	Celebrating Uganda Martyr's Day		Yes		0	0	0	0	0	0	0	0	0	0	0	0	0	1	0	Oral sores and Lower abdominal pain	Yes		0	0	0	1	0	0	0
Catholic Shrine	Uganda	Mayuge	Female	27	Farmer	Celebrating Uganda Martyr's Day		Yes		0	0	0	0	0	0	0	0	0	0	0	0	0	1	0	Lower limbs swelling and pain	Yes		0	0	0	1	0	0	0
Catholic Shrine	Uganda	Mayuge	Female	45	Farmer	Celebrating Uganda Martyr's Day		Yes		0	0	0	0	0	0	0	0	0	0	0	0	0	1	0	Lower limb swelling and pain	Yes		0	0	0	1	0	0	0
Catholic Shrine	Uganda	Amolatar	Female	80	Farmer	Celebrating Uganda Martyr's Day		Yes		0	0	1	1	0	0	0	0	0	0	0	0	0	1	2	Headache and flu	Yes		0	0	0	1	0	0	0
Catholic Shrine	Uganda	Kampala	Female	42	House wife	Celebrating Uganda Martyr's Day		Yes		0	1	1	0	0	0	0	0	0	0	0	0	0	1	2	Cough and flu	Yes		0	0	0	1	0	0	0
Catholic Shrine	Uganda	Fortportal	Female	40	Businesswoman	Celebrating Uganda Martyr's Day		Yes		0	0	0	0	1	0	1	0	0	0	0	0	0	1	1	Generalised body pains	Yes		0	0	0	1	0	0	0
Catholic Shrine	Uganda	Tororo	Female	53	House wife	Celebrating Uganda Martyr's Day		Yes		0	0	0	0	0	0	0	0	0	1	0	0	0	1	0	Generalised abdominal pain	Yes		0	0	0	1	0	0	0
Catholic Shrine	Uganda	Fortportal	Male	25	Farmer	Celebrating Uganda Martyr's Day		Yes		0	1	0	0	0	0	0	0	0	0	0	0	0	1	1	Cough	Yes		0	0	0	1	0	0	0
Catholic Shrine	Uganda	Kampala	Male	52	Mechanic	Celebrating Uganda Martyr's Day		Yes		0	0	0	0	0	0	0	0	0	0	0	0	0	1	0	Upper abdominal pain and lower back pain	Yes		0	0	0	1	0	0	0
Catholic Shrine	Uganda	Mitooma	Male	71	Farmer	Celebrating Uganda Martyr's Day		Yes		0	0	0	0	0	1	0	0	0	0	0	0	0	1	1	Chest pain with mild difficult in breathing and right sided lower back pain	Yes		0	0	0	1	0	0	0
Catholic Shrine	Uganda	Tororo	Female	52	Farmer	Celebrating Uganda Martyr's Day		Yes		0	0	0	0	1	0	0	0	0	0	0	0	0	1	1	Generalised abdominal pain and body aches	Yes		0	0	0	1	0	0	0
Catholic Shrine	Uganda	Fortportal	Female	52	Farmer	Celebrating Uganda Martyr's Day		Yes		0	1	1	1	0	0	0	0	0	0	0	0	0	1	3	Cough and flu with headache	Yes		0	0	0	1	0	0	0
Catholic Shrine	Uganda	Kabarole	Female	57	Farmer	Celebrating Uganda Martyr's Day		Yes		0	0	0	0	1	0	0	0	0	0	0	0	0	1	1	Generalised body pains	Yes		0	0	0	1	0	0	0
Catholic Shrine	Uganda	Luweero	Female	19	Farmer	Celebrating Uganda Martyr's Day		Yes		0	0	0	0	0	0	0	0	0	0	0	0	0	1	0	Lower limbs pain	Yes		0	0	0	1	0	0	0
Catholic Shrine	Uganda	Fortportal	Female	48	House wife	Celebrating Uganda Martyr's Day		Yes		0	0	0	0	0	0	0	0	0	0	0	0	0	1	0	Generalized body itching	Yes		0	0	0	1	0	0	0
Catholic Shrine	Uganda	Fortportal	Female	65	Farmer	Celebrating Uganda Martyr's Day		Yes		0	0	0	1	0	0	0	0	0	0	0	0	0	1	1	Lower abdominal pain and headache	Yes		0	0	0	1	0	0	0
Catholic Shrine	Uganda	Mbale	Female	45	Businesswoman	Celebrating Uganda Martyr's Day		Yes		0	1	0	1	0	0	0	0	0	1	0	0	0	1	2	Cough and headache	Yes		0	0	0	1	0	0	0
Catholic Shrine	Uganda	Mbale	Female	53	Farmer	Celebrating Uganda Martyr's Day		Yes		0	0	0	0	0	0	0	0	0	0	0	0	0	1	0	Numbness of upper limbs	Yes		0	0	0	1	0	0	0
Catholic Shrine	Uganda	Isingiro	Male	11	Pupil	Celebrating Uganda Martyr's Day		No
Catholic Shrine	Uganda	Loweero	Female	24	Student	Celebrating Uganda Martyr's Day		Yes		0	0	0	0	1	0	0	0	0	0	0	0	0	1	1	Generalized body pains and lower limbs	Yes		0	0	0	1	0	0	0
Catholic Shrine	Uganda	Rukungiri	Female	75	Farmer	Celebrating Uganda Martyr's Day		Yes		0	0	0	0	0	0	0	0	0	0	0	0	0	1	0	Abdominal pains- Ulcers	Yes		0	0	0	1	0	0	0
Catholic Shrine	Uganda	Bushenyi	Female	54	Businesswoman	Celebrating Uganda Martyr's Day		Yes		0	1	0	0	0	0	0	0	0	0	0	0	0	1	1	Cough and general body weakness	Yes		0	0	0	1	0	0	0
Catholic Shrine	Uganda	Tororo	Female	73	Farmer	Celebrating Uganda Martyr's Day		Yes		0	0	0	1	0	0	0	0	0	0	0	0	0	1	1	Headache, lower back pain and left sided lower limb pains	Yes		0	0	0	1	0	0	0
Catholic Shrine	Uganda	Wakiso	Female	22	Stall attendant	Celebrating Uganda Martyr's Day		Yes		0	0	0	0	0	0	0	0	0	0	0	0	0	1	0	Abdominal pain and nausea	Yes		0	0	0	1	0	0	0
Catholic Shrine	Uganda	Fortportal	Male	36	Self employed	Celebrating Uganda Martyr's Day		Yes	Any other signs and symptoms Headache	0	0	0	1	0	0	0	0	0	0	0	0	0	1	1	Allergic conjunctivitis	Yes	Referred to Medical Tent Received medication from the tent	0	1	0	1	0	0	0
Catholic Shrine	Uganda	Wakiso	Male	24	Student	Celebrating Uganda Martyr's Day		Yes	Headache	0	0	0	1	0	0	0	0	0	0	0	0	0	0	1		Yes	First Aid	0	0	0	0	1	0	0
Catholic Shrine	Uganda	Wakiso	Male	15	Student	Celebrating Uganda Martyr's Day		Yes	Headache Cough	0	1	0	1	0	0	0	0	0	0	0	0	0	0	2		No
Catholic Shrine	Uganda	Ntungamo	Female	56	Peasant	Celebrating Uganda Martyr's Day		Yes	Body Pains	0	0	0	0	1	0	0	0	0	0	0	0	0	0	1	Tingling	Yes	Received medication from the tent	0	0	0	1	0	0	0
Catholic Shrine	Uganda	Ntungamo	Male	65	Peasant	Celebrating Uganda Martyr's Day		Yes	Headache Body Pains	0	0	0	1	1	0	0	0	0	0	0	0	0	0	2		Yes	Received medication from the tent	0	0	0	1	0	0	0
Catholic Shrine	Uganda	Lwengo	Female	44	Peasant	Celebrating Uganda Martyr's Day		Yes	Body Pains	0	0	0	0	1	0	0	0	0	0	0	0	0	0	1		Yes	Received medication from the tent	0	0	0	1	0	0	0
Catholic Shrine	Uganda	Iganga	Female	38	Peasant	Celebrating Uganda Martyr's Day		Yes	Any other signs and symptoms	0	0	0	0	0	0	0	0	0	0	0	0	0	1	0	Sore throats	Yes	Received medication from the tent	0	0	0	1	0	0	0
Catholic Shrine	Uganda	Luwero	Male	64	Peasant	Celebrating Uganda Martyr's Day		Yes	Body Pains	0	0	0	0	1	0	0	0	0	0	0	0	0	0	1		Yes	Received medication from the tent	0	0	0	1	0	0	0
Catholic Shrine	Uganda	Mityana	Male	69	Peasant	Celebrating Uganda Martyr's Day		Yes	Headache Body Pains	0	0	0	1	1	0	0	0	0	0	0	0	0	0	2		Yes	Received medication from the tent	0	0	0	1	0	0	0
Catholic Shrine	Uganda	Wakiso	Female	53	Food vender	Celebrating Uganda Martyr's Day		Yes	Headache Body Pains Any other signs and symptoms	0	0	0	1	1	0	0	0	0	0	0	0	0	1	2	Stomach aches, ulcers	Yes	Received medication from the tent	0	0	0	1	0	0	0
Catholic Shrine	Uganda	Rakai	Female	24	Peasant	Celebrating Uganda Martyr's Day		Yes	Body Pains Body blisters	0	0	0	0	1	0	0	0	0	0	0	1	0	0	1	Ulcers	Yes	First Aid	0	0	0	0	1	0	0
Catholic Shrine	Uganda	Lira	Female	49	Farmer	Celebrating Uganda Martyr's Day		Yes	Headache Body Pains	0	0	0	1	1	0	0	0	0	0	0	0	0	0	2	Ulcers	Yes	Received medication from the tent	0	0	0	1	0	0	0
Catholic Shrine	Uganda	Igamga	Male	50	Peasant	Celebrating Uganda Martyr's Day	None	Yes	Generalised Body Weakness Body Pains	0	0	0	0	1	0	0	1	0	0	0	0	0	0	2	None	No
Catholic Shrine	Uganda	Jinja	Male	21	Land broker	Celebrating Uganda Martyr's Day	None	Yes	Body Pains Generalised Body Weakness	0	0	0	0	1	0	0	1	0	0	0	0	0	0	2	None	No
Catholic Shrine	Uganda	Butalejja	Male	35	Builder	Celebrating Uganda Martyr's Day	None	Yes	Cough Any other signs and symptoms	0	1	0	0	0	0	0	0	0	0	0	0	0	1	1	Allerge	No
Catholic Shrine	Uganda	Entebbe	Male	26	F	Celebrating Uganda Martyr's Day	Prayer	Yes	Any other signs and symptoms Generalised Body Weakness	0	0	0	0	0	0	0	1	0	0	0	0	0	1	1	Headachache and back pain	Yes	Referred to Medical Tent	0	1	0	0	0	0	0	Tabs diclofenac
Catholic Shrine	Uganda	Kumi	Male	22	Security	Security Personnel		Yes	Cough Generalised Body Weakness	0	1	0	0	0	0	0	1	0	0	0	0	0	0	2	No	Yes	First Aid	0	0	0	0	1	0	0
Catholic Shrine	Uganda	Wakiso	Female	35	Police officer	Security Personnel		Yes	Cough	0	1	0	0	0	0	0	0	0	0	0	0	0	0	1	None	Yes	Received medication from the tent	0	0	0	1	0	0	0	Given treatment
Catholic Shrine	Uganda	Pallisa	Male	25	Peasant	Celebrating Uganda Martyr's Day	Prayer	Yes	Any other signs and symptoms	0	0	0	0	0	0	0	0	0	0	0	0	0	1	0	Abdominal pain	Yes	Received medication from the tent	0	0	0	1	0	0	0	Treatment
Catholic Shrine	Uganda	Lwengo	Female	44	Trader	Celebrating Uganda Martyr's Day	Prayers	Yes	Any other signs and symptoms	0	0	0	0	0	0	0	0	0	0	0	0	0	1	0	Joint pains lower limb	Yes	Referred to Medical Tent	0	1	0	0	0	0	0	See a clinician
Catholic Shrine	Uganda	Isingiro	Female	56	Peasant	Celebrating Uganda Martyr's Day	Prayer	Yes	Generalised Body Weakness	0	0	0	0	0	0	0	1	0	0	0	0	0	0	1	Swollen legs	Yes	Any other action	0	0	0	0	0	0	1	See clinician
Catholic Shrine	Uganda	Buikwe	Female	52	Trader	Celebrating Uganda Martyr's Day	Prayer	Yes	Any other signs and symptoms	0	0	0	0	0	0	0	0	0	0	0	0	0	1	0	Palpitations	Yes	Referred to Medical Tent	0	1	0	0	0	0	0	See clinician
Catholic Shrine	Uganda	Kamuli	Female	40	Peasant	Celebrating Uganda Martyr's Day	Prayer	Yes	Cough Headache	0	1	0	1	0	0	0	0	0	0	0	0	0	0	2	Backpack, abdominal pain	Yes	Referred to Medical Tent	0	1	0	0	0	0	0	See clinician
Catholic Shrine	Uganda	Kamuli	Female	35	Peasant	Celebrating Uganda Martyr's Day	Prayer	Yes	Any other signs and symptoms	0	0	0	0	0	0	0	0	0	0	0	0	0	1	0	Headache, chest pain	Yes	Referred to Medical Tent	0	1	0	0	0	0	0	Laboratory tests and clinician review
Catholic Shrine	Uganda	Hoima	Male	26	Peasant	Celebrating Uganda Martyr's Day	Prayer	Yes	Sudden Death	0	0	0	0	0	0	0	0	0	0	0	0	1	0	0	Unconsciousnss	Yes	Referred to the health facility	0	0	1	0	0	0	0	Evacuated to Zia Angelina
Catholic Shrine	Uganda	Tororo	Female	72	Peasant	Celebrating Uganda Martyr's Day	Prayer	Yes	Headache	0	0	0	1	0	0	0	0	0	0	0	0	0	0	1	Coldness	Yes	Referred to Medical Tent	0	1	0	0	0	0	0	See a clinician
Catholic Shrine	Uganda	Rakai	Female	24	Saloon	Celebrating Uganda Martyr's Day	Prayer	Yes	Headache Generalised Body Weakness	0	0	0	1	0	0	0	1	0	0	0	0	0	0	2	Parenthesis of lower limbs and Gerd, back pain, constipated	Yes	Referred to Medical Tent	0	1	0	0	0	0	0	See a clinician
Catholic Shrine	Uganda	Mubende	Male	30	Boda boda	Celebrating Uganda Martyr's Day	None	No
Catholic Shrine	Uganda	Luwero	Female	48	Peasant	Celebrating Uganda Martyr's Day	Prayer	Yes	Headache Flu Cough	0	1	1	1	0	0	0	0	0	0	0	0	0	0	3	On ARVs	Yes	Referred to Medical Tent	0	1	0	0	0	0	0	See a doctor
Catholic Shrine	Uganda	Lugazi	Female	25	Student	Celebrating Uganda Martyr's Day	None	No
Catholic Shrine	Uganda	Kampala	Female	19	Student	Celebrating Uganda Martyr's Day	None	No
Catholic Shrine	Uganda	Kayunga	Male	65	Peasant	Celebrating Uganda Martyr's Day	None	No
Catholic Shrine	Uganda	Kyankwanzi	Male	18	Student	Celebrating Uganda Martyr's Day	Prayer	Yes	Any other signs and symptoms	0	0	0	0	0	0	0	0	0	0	0	0	0	1	0	Fever	Yes	Referred to Medical Tent	0	1	0	0	0	0	0	See a clinician
Catholic Shrine	Uganda	Kampala	Female	23	Peasant	Celebrating Uganda Martyr's Day	Prayer	Yes	Difficulty in breathing Any other signs and symptoms	0	0	0	0	0	1	0	0	0	0	0	0	0	1	1	Unconscious, known Diabetes and ashmatic	Yes	Referred to the health facility	0	0	1	0	0	0	0	Evacuated to Zia Angelina
Catholic Shrine	Uganda	Soroti	Female	36	Peasant	Celebrating Uganda Martyr's Day	None	No
Catholic Shrine	Uganda	Mpigi	Female	70	Peasant	Celebrating Uganda Martyr's Day	Prayers	Yes	Body Pains	0	0	0	0	1	0	0	0	0	0	0	0	0	0	1	Back pain	Yes	Referred to Medical Tent	0	1	0	0	0	0	0	See a clinician
Catholic Shrine	Uganda	Kampala	Male	26	Student	Celebrating Uganda Martyr's Day	Prayer	Yes	Acute waterly diarrhoea	0	0	0	0	0	0	0	0	0	1	0	0	0	0	0	Abdominal	Yes	Referred to Medical Tent	0	1	0	0	0	0	0	See a clinician
Protestant Shrine	Uganda	Mukono	Female	32	Business lady	Celebrating Uganda Martyr's Day	Prayer	Yes	Any other signs and symptoms	0	0	0	0	0	0	0	0	0	0	0	0	0	1	0	Itching eyes with pain	Yes	Referred to Medical Tent	0	1	0	0	0	0	0	Refered to medical tent for eye checkup
Protestant Shrine	Uganda	Kaborole	Female	50	Farming	Celebrating Uganda Martyr's Day	Praying for her kids	Yes	Any other signs and symptoms	0	0	0	0	0	0	0	0	0	0	0	0	0	1	0	She is hypertensive	Yes	Referred to Medical Tent	0	1	0	0	0	0	0	Refered to medical tent to test her blood pressure and medication
Protestant Shrine	Uganda	Buikwe	Male	68	Reverand	Celebrating Uganda Martyr's Day	Commercial business...selling off his books	Yes	Any other signs and symptoms	0	0	0	0	0	0	0	0	0	0	0	0	0	1	0	Painful legs	Yes	Referred to Medical Tent	0	1	0	0	0	0	0	He is diabetic and been advised to visit the doctor in medical tent for checkup and management
Catholic Shrine	Uganda	Kampala	Male	17	Student	Celebrating Uganda Martyr's Day	None	Yes	Flu	0	0	1	0	0	0	0	0	0	0	0	0	0	0	1	None	No
Protestant Shrine	Uganda	Mbarara	Female	53	Farming	Celebrating Uganda Martyr's Day	None	Yes	Body Pains Generalised Body Weakness	0	0	0	0	1	0	0	1	0	0	0	0	0	0	2	Feels fever and vomiting	Yes	Sample Collection Referred to the health facility	0	0	1	0	0	1	0	Medication from medical tent of mengo hospital
Protestant Shrine	Uganda	Wakiso	Female	27	Business	Celebrating Uganda Martyr's Day	None	Yes	Body Pains	0	0	0	0	1	0	0	0	0	0	0	0	0	0	1	Painful legs	Yes	Referred to Medical Tent First Aid	0	1	0	0	1	0	0	Massage of legs done
Protestant Shrine	Uganda	Kayunga	Female	67	Farming	Celebrating Uganda Martyr's Day	Prayer	Yes	Any other signs and symptoms	0	0	0	0	0	0	0	0	0	0	0	0	0	1	0	Swollen joints	Yes	Referred to Medical Tent Received medication from the tent	0	1	0	1	0	0	0	Massaged and advised to rest
Protestant Shrine	Uganda	Kyankwanzi	Female	76	Cattle keeper	Celebrating Uganda Martyr's Day	Prayer	Yes	Generalised Body Weakness	0	0	0	0	0	0	0	1	0	0	0	0	0	0	1	None	Yes	Referred to Medical Tent	0	1	0	0	0	0	0
Catholic Shrine	Uganda	Buliisa	Female	37	Trader	Celebrating Uganda Martyr's Day	Prayers	Yes	Body Pains Generalised Body Weakness	0	0	0	0	1	0	0	1	0	0	0	0	0	0	2	Lower limbs pain	Yes	Referred to Medical Tent	0	1	0	0	0	0	0	See a clinician
Catholic Shrine	Uganda	Mbale	Female	40	Peasant	Celebrating Uganda Martyr's Day	Prayer	Yes	Any other signs and symptoms	0	0	0	0	0	0	0	0	0	0	0	0	0	1	0	Eye pain	Yes	Referred to Medical Tent	0	1	0	0	0	0	0	See a clinician
Catholic Shrine	South Sudan	Juba	Male	58	Works with disabled people	Celebrating Uganda Martyr's Day	Visited Pr Kakandes place	Yes	Acute waterly diarrhoea	0	0	0	0	0	0	0	0	0	1	0	0	0	0	0	Abdominal pain	Yes	Referred to Medical Tent	0	1	0	0	0	0	0	To see a clinician
Protestant Shrine	Uganda	Wakiso	Male	58	Farming	Celebrating Uganda Martyr's Day	Praying	Yes	Body Pains	0	0	0	0	1	0	0	0	0	0	0	0	0	0	1	Pain in stomach and the ribcage	Yes	Referred to Medical Tent Received medication from the tent	0	1	0	1	0	0	0	Been advised to do a medical checkup
Protestant Shrine	Uganda	Buikwe	Female	15	Student	Celebrating Uganda Martyr's Day	Prayer	Yes	Headache Body Pains	0	0	0	1	1	0	0	0	0	0	0	0	0	0	2	Headache	Yes	Referred to Medical Tent Received medication from the tent	0	1	0	1	0	0	0	Observe sops
Protestant Shrine	Uganda	Wakiso	Female	37	Teacher	Celebrating Uganda Martyr's Day	Prayers	Yes	Headache	0	0	0	1	0	0	0	0	0	0	0	0	0	0	1	Fatigue	Yes	Referred to Medical Tent Received medication from the tent	0	1	0	1	0	0	0
Protestant Shrine	Uganda	Kayunga	Female	43	Farming	Celebrating Uganda Martyr's Day	Prayer	Yes	Headache Body Pains Fluctuating Fevers	0	0	0	1	1	0	1	0	0	0	0	0	0	0	2	Joint pains	Yes	Referred to Medical Tent Sample Collection Received medication from the tent	0	1	0	1	0	1	0	Advised to take enough water and go get rest
Catholic Shrine	Uganda	Kayunga	Female	27	House wife	Celebrating Uganda Martyr's Day	None	No
Catholic Shrine	Uganda	Kamapla	Male	21	Student	Celebrating Uganda Martyr's Day	None	No
Catholic Shrine	Uganda	Kampala	Male	19	Mechanic	Celebrating Uganda Martyr's Day	None	No
Catholic Shrine	Uganda	Kampala	Male	42	Broker	Celebrating Uganda Martyr's Day	None	No
Protestant Shrine	Uganda	Buikwe	Female	50	House wife	Celebrating Uganda Martyr's Day	Prayer	Yes	Any other signs and symptoms	0	0	0	0	0	0	0	0	0	0	0	0	0	1	0	Painfully kegs	Yes	Referred to Medical Tent	0	1	0	0	0	0	0	Massage and medication given
Protestant Shrine	Uganda	Kruhura	Female	69	Farming	Celebrating Uganda Martyr's Day	Praying	Yes	Body Pains Generalised Body Weakness	0	0	0	0	1	0	0	1	0	0	0	0	0	0	2	Swollen foot wit pass	Yes	Referred to Medical Tent Received medication from the tent	0	1	0	1	0	0	0	Given IVs and other medication. Patient advises to rest and receive more medication when home
Protestant Shrine	Uganda	Kyenjojo	Male	40	Farmer	Celebrating Uganda Martyr's Day	Tourism and seeing new innovations at the Anglican shrine	No
Protestant Shrine	Uganda	Bushenyi	Male	79	Farming	Celebrating Uganda Martyr's Day	To seek God's mercy	Yes	Any other signs and symptoms	0	0	0	0	0	0	0	0	0	0	0	0	0	1	0	Muscle cramps	Yes	Referred to Medical Tent Received medication from the tent	0	1	0	1	0	0	0	Massage and medication
Catholic Shrine	Uganda	Kamapala	Male	40	Builder	Celebrating Uganda Martyr's Day	None	No
Catholic Shrine	Uganda	Lugazi	Male	24	Boda boda	Celebrating Uganda Martyr's Day	None	No
Protestant Shrine	Uganda	Lamo	Male	43	Accountant	Celebrating Uganda Martyr's Day	Prayer	Yes	Difficulty in breathing	0	0	0	0	1	1	0	0	0	0	0	0	0	0	2	Body pains	Yes	Referred to Medical Tent	0	1	0	0	0	0	0	He appreciates the services offered. Also advised more staff at such a ass gathering.
Catholic Shrine	Uganda	Mukono	Male	29	Teacher	Celebrating Uganda Martyr's Day		Yes	Any other signs and symptoms	0	0	0	0	0	0	0	0	0	0	0	0	0	1	0	Sinusitis	No
Catholic Shrine	Uganda	Wakiso	Female	49	Maid	Celebrating Uganda Martyr's Day		Yes	Body Pains	0	0	0	0	1	0	0	0	0	0	0	0	0	0	1	Chest pain	Yes	Received medication from the tent	0	0	0	1	0	0	0
Catholic Shrine	Uganda	Wakiso	Male	69	Farmer	Celebrating Uganda Martyr's Day		Yes	Headache	0	0	0	1	0	0	0	0	0	0	0	0	0	0	1	Stomach aches , ulcers	Yes	Received medication from the tent	0	0	0	1	0	0	0
Catholic Shrine	Uganda	Wakiso	Female	23	Clothes vender	Celebrating Uganda Martyr's Day		Yes	Acute waterly diarrhoea	0	0	0	0	0	0	0	0	0	1	0	0	0	0	0	Acute stomach pain	Yes	Received medication from the tent First Aid	0	0	0	1	1	0	0
Catholic Shrine	Uganda	Mbale	Female	60	Peasant	Celebrating Uganda Martyr's Day		Yes	Headache Body Pains	0	0	0	1	1	0	0	0	0	0	0	0	0	0	2	Paining feet	Yes	Received medication from the tent First Aid	0	0	0	1	1	0	0
Catholic Shrine	Uganda	Mityana	Female	22	Self employed	Celebrating Uganda Martyr's Day		Yes	Body Pains Generalised Body Weakness	0	0	0	0	1	0	0	1	0	0	0	0	0	0	2	General body weakness	Yes	Received medication from the tent	0	0	0	1	0	0	0
Catholic Shrine	Uganda	Mbale	Female	56	Farmer	Celebrating Uganda Martyr's Day		Yes	Headache Body blisters	0	0	0	1	0	0	0	0	0	0	0	1	0	0	1	High blood pressure,	Yes	Received medication from the tent	0	0	0	1	0	0	0
Catholic Shrine	Uganda	Arua	Female	21	Labor worker industry	Celebrating Uganda Martyr's Day		Yes	Body Pains	0	0	0	0	1	0	0	0	0	0	0	0	0	0	1	Heart burn	Yes	Received medication from the tent	0	0	0	1	0	0	0
Catholic Shrine	Uganda	Mukono	Female	22	07000000	Celebrating Uganda Martyr's Day		Yes	Headache Any other signs and symptoms	0	0	0	1	0	0	0	0	0	0	0	0	0	1	1	Allergic to coldness	Yes	Received medication from the tent	0	0	0	1	0	0	0
Catholic Shrine	Uganda	Lukaya	Female	16	Maid	Celebrating Uganda Martyr's Day		Yes	Acute waterly diarrhoea Headache Body Pains	0	0	0	1	1	0	0	0	0	1	0	0	0	0	2		Yes	Received medication from the tent Referred to Medical Tent	0	1	0	1	0	0	0
Protestant Shrine	Uganda	Wakiso	Female	20	Business	Celebrating Uganda Martyr's Day	To check her eyes at the mengo hospital tent eye Depart	No
Protestant Shrine	Uganda	Isingiro	Male	52	Farming	Celebrating Uganda Martyr's Day	Tourism and adventure	Yes	Body Pains Any other signs and symptoms	0	0	0	0	1	0	0	0	0	0	0	0	0	1	1	Known hypertensive	Yes	Referred to Medical Tent	0	1	0	0	0	0	0	Refered for taking his BP and to see a doctor
Protestant Shrine	Uganda	Sheema	Female	54	Subcounty counselor	Celebrating Uganda Martyr's Day	Interceding for her family	Yes	Body Pains Any other signs and symptoms	0	0	0	0	1	0	0	0	0	0	0	0	0	1	1	Painful legs	Yes	Referred to Medical Tent Received medication from the tent	0	1	0	1	0	0	0	Massage and medication
Catholic Shrine	Uganda	Ntungamu	Male	65	Farmer	Celebrating Uganda Martyr's Day	To heal elepantiasis	Yes		0	0	0	0	0	0	0	0	0	0	0	0	0	0	0	Pain in limbs due to elephantiasis	No									Adviçe to continue treatment
Catholic Shrine	Uganda	Kampala	Male	56	Boda	Celebrating Uganda Martyr's Day	No	Yes	Difficulty in breathing	0	0	0	0	0	1	0	0	0	0	0	0	0	0	1	No	Yes	Referred to Medical Tent	0	1	0	0	0	0	0	Advice to be in open
Catholic Shrine	Uganda	Omoro	Male	42	Shop	Celebrating Uganda Martyr's Day	No	Yes	Difficulty in breathing	0	0	0	0	0	1	0	0	0	0	0	0	0	0	1	No	Yes	Referred to Medical Tent	0	1	0	0	0	0	0	No
Catholic Shrine	Uganda	Jinja	Male	45	Capenter	Celebrating Uganda Martyr's Day	No	Yes		0	0	0	0	0	0	0	0	0	0	0	0	0	0	0	Pain in legs aňd uncordination in walķng	No									No
Catholic Shrine	Kenya	Nirobi	Male	45	Teacher	Celebrating Uganda Martyr's Day	No	Yes		0	0	0	0	0	0	0	0	0	0	0	0	0	0	0	Hip pain	No									Advice to rest
Catholic Shrine	Uganda	Kagadi	Male	64	Farmer	Celebrating Uganda Martyr's Day	No	Yes		0	0	0	0	0	0	0	0	0	0	0	0	0	0	0	Limping	No									No
Catholic Shrine	Uganda	Mityana	Female	55	Farmer	Celebrating Uganda Martyr's Day	No	Yes	Difficulty in breathing	0	0	0	0	0	1	0	0	0	0	0	0	0	0	1	No	Yes	Self Treatment	1	0	0	0	0	0	0	No
Catholic Shrine	Uganda	Kampala	Female	35	Vendoŕ	Celebrating Uganda Martyr's Day	No	Yes	Headache	0	0	0	1	0	0	0	0	0	0	0	0	0	0	1	Nò	Yes	Self Treatment	1	0	0	0	0	0	0	No
Catholic Shrine	Uganda	Kampala	Female	30	Farmer	Celebrating Uganda Martyr's Day	No	Yes	Any other signs and symptoms	0	0	0	0	0	0	0	0	0	0	0	0	0	1	0	Pressure	Yes	Self Treatment	1	0	0	0	0	0	0	No
Catholic Shrine	Uganda	Mukono	Female	17	Student	Celebrating Uganda Martyr's Day	No	Yes	Generalised Body Weakness	0	0	0	0	0	0	0	1	0	0	0	0	0	0	1	No	Yes	Referred to Medical Tent	0	1	0	0	0	0	0	No
Catholic Shrine	Uganda	Mukono	Male	19	Student	Celebrating Uganda Martyr's Day	No	Yes	Flu	0	0	1	0	0	0	0	0	0	0	0	0	0	0	1	No	Yes	Referred to Medical Tent	0	1	0	0	0	0	0	Ño
Catholic Shrine	Uganda	Mukono	Female	42	Shop	Celebrating Uganda Martyr's Day	No	Yes	Body Pains	0	0	0	0	1	0	0	0	0	0	0	0	0	0	1	No	Yes	Self Treatment	1	0	0	0	0	0	0	No
Catholic Shrine	Uganda	Buyukye	Female	60	Farmer	Celebrating Uganda Martyr's Day	No	Yes	Any other signs and symptoms	0	0	0	0	0	0	0	0	0	0	0	0	0	1	0	Pressure	Yes	Self Treatment	1	0	0	0	0	0	0	No
Catholic Shrine	Uganda	Mukòno	Female	17	Student	Celebrating Uganda Martyr's Day	No	Yes	Body Pains	0	0	0	0	1	0	0	0	0	0	0	0	0	0	1	No	Yes	Referred to Medical Tent	0	1	0	0	0	0	0	No
Catholic Shrine	Uganda	Kampala	Female	58	Shop	Celebrating Uganda Martyr's Day	No	Yes	Difficulty in breathing	0	0	0	0	0	1	0	0	0	0	0	0	0	0	1	Nò	Yes	Referred to Medical Tent	0	1	0	0	0	0	0	No
Protestant Shrine	Uganda	Apac	Female	58	Nurse	Celebrating Uganda Martyr's Day	Prayer	No
Protestant Shrine	Uganda	Apac	Female	31	Nurse	Celebrating Uganda Martyr's Day	Prayer	No
Catholic Shrine	Uganda	Mukono	Female	50	Shop	Celebrating Uganda Martyr's Day	No	Yes	Flu	0	0	1	0	0	0	0	0	0	0	0	0	0	0	1	No	Yes	Self Treatment	1	0	0	0	0	0	0	No
Catholic Shrine	Uganda	Kazo	Male	82	Farmer	Celebrating Uganda Martyr's Day	No	Yes	Generalised Body Weakness	0	0	0	0	0	0	0	1	0	0	0	0	0	0	1	No	Yes	Referred to Medical Tent	0	1	0	0	0	0	0	No
Catholic Shrine	Uganda	Masaka	Female	68	Farmer	Celebrating Uganda Martyr's Day	No	No
Catholic Shrine	Uganda	Wakiso	Male	25	Mechanic	Celebrating Uganda Martyr's Day	Touŕng	No
Catholic Shrine	Uganda	Entebbe	Female	65	Nurse	Celebrating Uganda Martyr's Day	No	No
Catholic Shrine	Uganda	Mukono	Female	60	Shop	Celebrating Uganda Martyr's Day	No	Yes	Generalised Body Weakness	0	0	0	0	0	0	0	1	0	0	0	0	0	0	1	No	Yes	Referred to Medical Tent	0	1	0	0	0	0	0	No
Catholic Shrine	Uganda	Waķiso	Male	64	Farmer	Celebrating Uganda Martyr's Day	No	Yes	Any other signs and symptoms	0	0	0	0	0	0	0	0	0	0	0	0	0	1	0	Wounds on hands	Yes	Referred to Medical Tent	0	1	0	0	0	0	0	No
Catholic Shrine	Uganda	Wakiso	Male	51	Banker	Celebrating Uganda Martyr's Day	No	No
Catholic Shrine	Uganda	Kampala	Male	21	Askali	Celebrating Uganda Martyr's Day	No	Yes	Cough	0	1	0	0	0	0	0	0	0	0	0	0	0	0	1	No	Yes	Referred to Medical Tent	0	1	0	0	0	0	0	No
Catholic Shrine	Uganda	Isingiro	Female	38	Vendor	Celebrating Uganda Martyr's Day	No	No
Catholic Shrine	Uganda	Kabale	Female	31	Farmer	Celebrating Uganda Martyr's Day	No	No
Catholic Shrine	Uganda	Kampala	Female	29	Shop	Celebrating Uganda Martyr's Day	No	No
Catholic Shrine	Uganda	Kampala	Female	31	Shop	Celebrating Uganda Martyr's Day	No	No
Catholic Shrine	Uganda	Mukono	Female	24	Shop	Celebrating Uganda Martyr's Day	No	Yes	Generalised Body Weakness	0	0	0	0	0	0	0	1	0	0	0	0	0	0	1	No	Yes	Referred to Medical Tent	0	1	0	0	0	0	0	No
Catholic Shrine	Uganda	Moroto	Male	61	Teacher	Celebrating Uganda Martyr's Day	No	Yes	Generalised Body Weakness	0	0	0	0	0	0	0	1	0	0	0	0	0	0	1	No	Yes	Self Treatment	1	0	0	0	0	0	0	No
Catholic Shrine	Uganda	Jinja	Male	60	Farmer	Celebrating Uganda Martyr's Day	Nò	No
Catholic Shrine	Uganda	Mukono	Female	55	Teacher	Celebrating Uganda Martyr's Day	No	No
Catholic Shrine	Uganda	Kampala	Female	35	Backery	Celebrating Uganda Martyr's Day	No	No
Catholic Shrine	Uganda	Ntuñģamu	Male	56	Fermer	Celebrating Uganda Martyr's Day	No	No
Catholic Shrine	Uganda	Fortpotral	Male	22	Farmer	Celebrating Uganda Martyr's Day	Nò	No
Catholic Shrine	Uganda	Mityana	Male	51	Farmeŕ	Celebrating Uganda Martyr's Day	No	No
Catholic Shrine	Uganda	Kyègwegwà	Female	56	Farmer	Celebrating Uganda Martyr's Day	No	No
Catholic Shrine	Uganda	Kamwenge	Female	50	Farmer	Celebrating Uganda Martyr's Day	No	No
Catholic Shrine	Uganda	Kyegwegwa	Male	42	Farmer	Celebrating Uganda Martyr's Day	No	No
Catholic Shrine	Uganda	Kampala	Male	32	Farmer	Celebrating Uganda Martyr's Day	No	No
Catholic Shrine	Uganda	Kabale	Male	32	Teacher	Celebrating Uganda Martyr's Day	No	No
Catholic Shrine	Uganda	Kampala	Male	61	Farmer	Celebrating Uganda Martyr's Day	Ño	No
Catholic Shrine	Uganda	Iganga	Male	30	Boda	Celebrating Uganda Martyr's Day	No	No
Catholic Shrine	Uganda	Kiruhuŕa	Female	36	Shop	Celebrating Uganda Martyr's Day	No	No
Catholic Shrine	Uganda	Masaka	Female	53	Farmer	Celebrating Uganda Martyr's Day		Yes	Body Pains	0	0	0	0	1	0	0	0	0	0	0	0	0	0	1	0	Yes	Referred to Medical Tent	0	1	0	0	0	0	0	0
Catholic Shrine	Uganda	Kiruhura	Female	61	Farmer	Celebrating Uganda Martyr's Day	Nò	No
Catholic Shrine	Uganda	Silonko	Male	29	Farmer	Celebrating Uganda Martyr's Day	No	No
Catholic Shrine	Uganda	Mityana	Female	36	Shop	Celebrating Uganda Martyr's Day	No	No
Catholic Shrine	Uganda	Mbarara	Male	37	Farmer	Celebrating Uganda Martyr's Day	No	No
Catholic Shrine	Uganda	Kanungu	Female	56	Market	Celebrating Uganda Martyr's Day	No	No
Catholic Shrine	Uganda	Moroto	Male	42	Politician	Celebrating Uganda Martyr's Day		Yes	Any other signs and symptoms	0	0	0	0	0	0	0	0	0	0	0	0	0	1	0	STIs	Yes	Self Treatment	1	0	0	0	0	0	0
Catholic Shrine	Uganda	Fortportal	Female	32	Makert vendor	Celebrating Uganda Martyr's Day	No	No
Catholic Shrine	Uganda	Jinja	Male	28	Welder	Celebrating Uganda Martyr's Day	No	No
Catholic Shrine	Uganda	Mukono	Female	35	House wife	Celebrating Uganda Martyr's Day	No	No
Catholic Shrine	Uganda	Kampala	Male	23	Farmer	Celebrating Uganda Martyr's Day	No	No
Catholic Shrine	Uganda	Kyegegwa	Female	65	Fermer	Celebrating Uganda Martyr's Day	No	No
Catholic Shrine	Uganda	Masaka	Female	50	Teacher	Celebrating Uganda Martyr's Day	No	No
Catholic Shrine	Uganda	Mukono	Female	40	arnold	Celebrating Uganda Martyr's Day	No	No
Catholic Shrine	Uganda	Kampala	Female	21	Student	Celebrating Uganda Martyr's Day	Prayer	Yes	Headache	0	0	0	1	0	0	0	0	0	0	0	0	0	0	1	N/A	Yes	Referred to Medical Tent	0	1	0	0	0	0	0	See clinician
Catholic Shrine	Uganda	Wakiso	Male	37	Builder	Celebrating Uganda Martyr's Day	Prayer	Yes	Acute waterly diarrhoea	0	0	0	0	0	0	0	0	0	1	0	0	0	0	0	Abdominal pain	Yes	Referred to Medical Tent	0	1	0	0	0	0	0	To see a clinician
Catholic Shrine	Uganda	Kampala	Female	23	Student	Celebrating Uganda Martyr's Day	No	No
Catholic Shrine	Uganda	Kabale	Female	35	Farmer	Celebrating Uganda Martyr's Day	No	No
Catholic Shrine	Uganda	Nansana	Female	26	Market	Celebrating Uganda Martyr's Day	No	No
Catholic Shrine	Uganda	Arua	Female	25	Teacher	Celebrating Uganda Martyr's Day	No	No
Catholic Shrine	Uganda	Lugazi	Female	41	Teacher	Celebrating Uganda Martyr's Day	No	No
Catholic Shrine	Uganda	arnold	Male	21	Student	Celebrating Uganda Martyr's Day	No	No
Catholic Shrine	Uganda	Kamuli	Female	48	Peasant	Celebrating Uganda Martyr's Day	Prayers	Yes	Body Pains Headache Any other signs and symptoms	0	0	0	1	1	0	0	0	0	0	0	0	0	1	2	Backache	Yes	Referred to Medical Tent	0	1	0	0	0	0	0	To hv massage and see a clinician
Catholic Shrine	Uganda	Kabale	Female	60	Farmer	Celebrating Uganda Martyr's Day	No	No
Catholic Shrine	Uganda	arnold	Female	21	Stàff	Celebrating Uganda Martyr's Day	No	No
Catholic Shrine	Uganda	Kampala	Female	20	Student	Celebrating Uganda Martyr's Day	No	No
Catholic Shrine	Uganda	Kamuli	Female	34	Peasant	Celebrating Uganda Martyr's Day	Prayer	Yes	Headache Any other signs and symptoms	0	0	0	1	0	0	0	0	0	0	0	0	0	1	1	Stomach pain	Yes	Referred to Medical Tent	0	1	0	0	0	0	0	See a clinician
Catholic Shrine	Uganda	Kamuli	Female	50	Peasant	Celebrating Uganda Martyr's Day	Prayer	Yes	Headache Any other signs and symptoms	0	0	0	1	0	0	0	0	0	0	0	0	0	1	1	Dizziness, and stomach pain	Yes	Referred to Medical Tent	0	1	0	0	0	0	0	See a clinician
Catholic Shrine	Uganda	Wakiso	Male	17	Peasant	Security Personnel		Yes	Acute waterly diarrhoea	0	0	0	0	0	0	0	0	0	1	0	0	0	0	0	Abdominal pain	Yes	Referred to Medical Tent	0	1	0	0	0	0	0	See a clinician
Catholic Shrine	Uganda	Kamuli	Female	24	Peasant	Celebrating Uganda Martyr's Day	Prayers	Yes	Headache Any other signs and symptoms	0	0	0	1	0	0	0	0	0	0	0	0	0	1	1	Pain of the eyes	Yes	Referred to Medical Tent	0	1	0	0	0	0	0	See a clinician,
Catholic Shrine	Uganda	Kamuli	Female	45	Peasant	Celebrating Uganda Martyr's Day	Prayers	Yes	Body Pains Any other signs and symptoms	0	0	0	0	1	0	0	0	0	0	0	0	0	1	1	Lower limbs pain	Yes	Referred to Medical Tent	0	1	0	0	0	0	0	Received pain killers
Catholic Shrine	Uganda	Fortportal	Male	25	Business	Celebrating Uganda Martyr's Day	Prayers	Yes	Any other signs and symptoms	0	0	0	0	0	0	0	0	0	0	0	0	0	1	0	Constipation and abdominal pain	Yes	Referred to Medical Tent	0	1	0	0	0	0	0	Seen a clinician
Catholic Shrine	Uganda	Luwero	Female	34	Farmer	Celebrating Uganda Martyr's Day	Prayer	Yes	Acute waterly diarrhoea	0	0	0	0	0	0	0	0	0	1	0	0	0	0	0	Abdominal pain	Yes	Referred to Medical Tent	0	1	0	0	0	0	0	Seen clinician
Catholic Shrine	Uganda	Mukono	Male	30	Boda	Celebrating Uganda Martyr's Day	No	No
Protestant Shrine	Uganda	Kyenjojo	Female	45	Farmer	Celebrating Uganda Martyr's Day	Prayer	Yes	Body Pains	0	0	0	0	1	0	0	0	0	0	0	0	0	0	1	Painful limbs	Yes	Referred to Medical Tent Received medication from the tent	0	1	0	1	0	0	0	Advised to rest Keep sops
Catholic Shrine	Uganda	Wakiso	Female	15	Student	Celebrating Uganda Martyr's Day	No	No
Catholic Shrine	Uganda	Soroti	Female	67	Farmer	Celebrating Uganda Martyr's Day	No	No
Catholic Shrine	Uganda	Mukono	Female	70	Shop	Celebrating Uganda Martyr's Day	No	No
Catholic Shrine	Uganda	Mukono	Female	32	Shop	Celebrating Uganda Martyr's Day	No	No
Catholic Shrine	Uganda	Ntebb	Female	55	Teacher	Celebrating Uganda Martyr's Day	No	No
Protestant Shrine	Uganda	Kampala	Female	43	Business	Celebrating Uganda Martyr's Day	Praying at the holy well	Yes	Generalised Body Weakness Body Pains Headache	0	0	0	1	1	0	0	1	0	0	0	0	0	0	3	None	Yes	Referred to Medical Tent Received medication from the tent First Aid	0	1	0	1	1	0	0	Massage and medicated
Catholic Shrine	Uganda	Mukono	Male	55	Taxi	Celebrating Uganda Martyr's Day	No	No
Catholic Shrine	Uganda	Mukono	Female	80	Shop	Celebrating Uganda Martyr's Day	No	No
Catholic Shrine	Uganda	Lira	Female	61	Farmer	Celebrating Uganda Martyr's Day	No	No
Protestant Shrine	Uganda	Lira	Male	50	Business	Celebrating Uganda Martyr's Day	Adventure	Yes	Body Pains Any other signs and symptoms	0	0	0	0	1	0	0	0	0	0	0	0	0	1	1	Painful feet Swollen	Yes	Referred to Medical Tent Received medication from the tent	0	1	0	1	0	0	0	Massaged
Protestant Shrine	Uganda	Mukono	Male	30	Civil eng	Celebrating Uganda Martyr's Day	Prayer	Yes	Body Pains	0	0	0	0	1	0	0	0	0	0	0	0	0	0	1	Inner chest pain	Yes	Referred to Medical Tent Received medication from the tent	0	1	0	1	0	0	0
Catholic Shrine	Uganda	Mukono	Male	42	Taxi	Celebrating Uganda Martyr's Day	No	No
Catholic Shrine	Uganda	Mbale	Male	45	Driver	Celebrating Uganda Martyr's Day	No	No
Catholic Shrine	Uganda	Masaka	Female	80	Farmer	Celebrating Uganda Martyr's Day	No	No
Catholic Shrine	Uganda	Arua	Male	85	Farmer	Celebrating Uganda Martyr's Day	No	No
Protestant Shrine	Uganda	Jinja	Female	67	Business	Celebrating Uganda Martyr's Day	Parayer	Yes	Body Pains	0	0	0	0	1	0	0	0	0	0	0	0	0	0	1	Difficult in moving	Yes	Referred to Medical Tent Received medication from the tent	0	1	0	1	0	0	0	Massage and give painkiller
Catholic Shrine	Uganda	Wakiso	Female	55	Market vendor	Celebrating Uganda Martyr's Day	Selling maize	No
Catholic Shrine	Uganda	Seeta	Male	19	Guard	Celebrating Uganda Martyr's Day	None	No
Catholic Shrine	Uganda	Tororo	Male	31	Peasant	Celebrating Uganda Martyr's Day	None	No
Protestant Shrine	Uganda	Sironko	Female	59	Retired secretary	Celebrating Uganda Martyr's Day	Adventure	Yes	Body Pains Generalised Body Weakness	0	0	0	0	1	0	0	1	0	0	0	0	0	0	2	Difficult in movement	Yes	Referred to Medical Tent Received medication from the tent	0	1	0	1	0	0	0	Advised to rest
Catholic Shrine	Uganda	Arua	Male	30	Police	Security Personnel		No
Catholic Shrine	Uganda	Luwero	Female	24	Student	Celebrating Uganda Martyr's Day	None	No
Catholic Shrine	Uganda	Kampala	Male	37	Police officer	Security Personnel		No
Catholic Shrine	Uganda	Kampala	Female	24	Waitress	Celebrating Uganda Martyr's Day	None	No
Catholic Shrine	Uganda	Busia	Male	74	Church leader	Celebrating Uganda Martyr's Day		No
Catholic Shrine	Uganda	Kambale	Male	35	Business	Commercial Business		No
Catholic Shrine	Uganda	Busia	Female	26	Business	Commercial Business		No
Catholic Shrine	Uganda	Kisoro	Male	30	Business	Commercial Business		No
Catholic Shrine	Uganda	Soroti	Female	51	Farmer	Celebrating Uganda Martyr's Day		No
Catholic Shrine	Uganda	Tororo	Male	45	Teacher	Celebrating Uganda Martyr's Day		No
Catholic Shrine	Uganda	Mbarara	Female	19	Tailaring	Celebrating Uganda Martyr's Day		No
Catholic Shrine	Uganda	Wakiso	Male	15	Student	Celebrating Uganda Martyr's Day		No
Catholic Shrine	Uganda	Bmale	Male	75	Lc2 secret	Celebrating Uganda Martyr's Day		No
Catholic Shrine	Uganda	Lira	Female	26	Sister	Celebrating Uganda Martyr's Day		No
Catholic Shrine	Uganda	Ssembabula	Male	76	Farmer	Celebrating Uganda Martyr's Day		No
Catholic Shrine	Uganda	Mukono	Female	21	Student	Celebrating Uganda Martyr's Day		No
Catholic Shrine	South Sudan	Mukono	Male	25	Student	Celebrating Uganda Martyr's Day		No
Catholic Shrine	South Sudan	Mukono	Male	26	Student	Celebrating Uganda Martyr's Day		No
Catholic Shrine	Uganda	Mityana	Male	30	Business	Commercial Business		No
Catholic Shrine	Uganda	Kampala	Female	31	Nurse	Celebrating Uganda Martyr's Day		No
Catholic Shrine	Uganda	Wakiso	Male	23	Student	Celebrating Uganda Martyr's Day		No
Catholic Shrine	Uganda	Luwero	Male	26	Builder	Celebrating Uganda Martyr's Day		No
Catholic Shrine	Uganda	Kabarole	Male	60	Deputy secretary tooro kingdom	Celebrating Uganda Martyr's Day		No
Catholic Shrine	Uganda	Kabarole	Female	56	Sister	Celebrating Uganda Martyr's Day		No
Catholic Shrine	Uganda	Mukono	Male	53	Business	Celebrating Uganda Martyr's Day		No
Catholic Shrine	Nigeria	Nagiria	Female	52	Business	Celebrating Uganda Martyr's Day		No
Catholic Shrine	Uganda	Kabarole	Female	17	Business	Celebrating Uganda Martyr's Day		No
Catholic Shrine	Uganda	Wakiso	Male	40	Business	Celebrating Uganda Martyr's Day		No
Catholic Shrine	Uganda	Mbarara	Male	46	Teacher	Celebrating Uganda Martyr's Day		No
Catholic Shrine	Uganda	Lira	Male	51	Business	Celebrating Uganda Martyr's Day		No
Catholic Shrine	Uganda	Gulu	Male	42	Police	Celebrating Uganda Martyr's Day		No
Catholic Shrine	Uganda	Arua	Male	36	Farmer	Celebrating Uganda Martyr's Day		No
Catholic Shrine	Kenya	Kenya	Female	69	Director of school	Celebrating Uganda Martyr's Day		No
Catholic Shrine	Uganda	Masaka	Male	69	Missionary	Celebrating Uganda Martyr's Day		No
Catholic Shrine	Uganda	Masaka	Male	42	Nurse	Celebrating Uganda Martyr's Day		No
Catholic Shrine	Uganda	Yumbe	Male	35	Cleaner	Celebrating Uganda Martyr's Day		No
Catholic Shrine	Uganda	Moroto	Female	25	Kcc	Celebrating Uganda Martyr's Day		No
Catholic Shrine	Uganda	Soroti	Female	39	House wife	Celebrating Uganda Martyr's Day		No
Catholic Shrine	Uganda	Hoima	Male	43	Business	Celebrating Uganda Martyr's Day		No
Catholic Shrine	Uganda	Kampala	Female	60	Business	Celebrating Uganda Martyr's Day		No
Catholic Shrine	Uganda	Wakiso	Female	26	Business	Celebrating Uganda Martyr's Day		No
Catholic Shrine	Uganda	Mukono	Female	65	Business	Celebrating Uganda Martyr's Day		No
Catholic Shrine	Uganda	Kampala	Female	25	Agent banking	Celebrating Uganda Martyr's Day		No
Protestant Shrine	Uganda	Mukono	Male	26	Medical nurse	Celebrating Uganda Martyr's Day	Prayer	Yes	Body Pains	0	0	0	0	1	0	0	0	0	0	0	0	0	0	1	Joint pains	Yes	Referred to Medical Tent Received medication from the tent	0	1	0	1	0	0	0	Massage and medication
Catholic Shrine	Uganda	Kamulii	Female	58	0	Celebrating Uganda Martyr's Day		No
Catholic Shrine	Uganda	Kampala	Female	68	0	Celebrating Uganda Martyr's Day		No
Catholic Shrine	Uganda	Kampala	Male	62	Hashkari	Celebrating Uganda Martyr's Day		No
Catholic Shrine	Uganda	Wakiso	Female	18	Student	Celebrating Uganda Martyr's Day		No
Catholic Shrine	Uganda	Wakiso	Female	18	Business	Commercial Business		No
Catholic Shrine	Uganda	Tungamu	Male	36	Hashkari	Celebrating Uganda Martyr's Day		No
Catholic Shrine	Uganda	Moroto	Male	46	Builder	Celebrating Uganda Martyr's Day		No
Catholic Shrine	Uganda	Kamulii	Female	36	Kcc	Celebrating Uganda Martyr's Day		No
Protestant Shrine	Uganda	Sironko	Female	60	Farming	Celebrating Uganda Martyr's Day		Yes	Body Pains	0	0	0	0	1	0	0	0	0	0	0	0	0	0	1	Backache	Yes	Received medication from the tent	0	0	0	1	0	0	0	Advised to keep sops
Catholic Shrine	Uganda	Hoima	Male	48	Farmer	Celebrating Uganda Martyr's Day		No
Catholic Shrine	Uganda	Busia	Female	57	Teacher	Celebrating Uganda Martyr's Day		No
Catholic Shrine	Uganda	Bulambuli	Male	47	Farmer	Celebrating Uganda Martyr's Day		No
Protestant Shrine	Uganda	Wakiso	Female	48	Farming	Celebrating Uganda Martyr's Day	Particularly to prar for his family	Yes	Body Pains	0	0	0	0	1	0	0	0	0	0	0	0	0	0	1	None	Yes	Referred to Medical Tent Received medication from the tent	0	1	0	1	0	0	0	Massage
Catholic Shrine	Uganda	Kanungu	Female	52	Farmer	Celebrating Uganda Martyr's Day		Yes	Acute waterly diarrhoea	0	0	0	0	0	0	0	0	0	1	0	0	0	0	0		Yes	Received medication from the tent Referred to Medical Tent	0	1	0	1	0	0	0
Catholic Shrine	Uganda	Kampala	Male	25	Workers industry	Celebrating Uganda Martyr's Day		Yes	Body Pains	0	0	0	0	1	0	0	0	0	0	0	0	0	0	1	Ulcers	Yes	Received medication from the tent	0	0	0	1	0	0	0
Catholic Shrine	Uganda	Kamuli	Female	24	House wife	Celebrating Uganda Martyr's Day		Yes	Headache Body Pains	0	0	0	1	1	0	0	0	0	0	0	0	0	0	2	Temperature	Yes	Received medication from the tent	0	0	0	1	0	0	0
Catholic Shrine	Uganda	Kabalore	Male	72	Farmer	Celebrating Uganda Martyr's Day		Yes	Acute waterly diarrhoea	0	0	0	0	0	0	0	0	0	1	0	0	0	0	0	Stomach aches	Yes	Received medication from the tent	0	0	0	1	0	0	0
Catholic Shrine	Uganda	Kyenjojo	Male	29	Peasant	Celebrating Uganda Martyr's Day		Yes	Acute waterly diarrhoea	0	0	0	0	0	0	0	0	0	1	0	0	0	0	0	Git upset	Yes	Received medication from the tent	0	0	0	1	0	0	0
Catholic Shrine	Uganda	Wakiso	Male	37	Peasant	Celebrating Uganda Martyr's Day		Yes	Any other signs and symptoms	0	0	0	0	0	0	0	0	0	0	0	0	0	1	0	Gastritis	Yes	Received medication from the tent	0	0	0	1	0	0	0
Catholic Shrine	Uganda	Pakwach	Male	36	Peasant	Celebrating Uganda Martyr's Day		Yes	Headache Any other signs and symptoms	0	0	0	1	0	0	0	0	0	0	0	0	0	1	1	Gastroenteritis	Yes	Received medication from the tent	0	0	0	1	0	0	0
Protestant Shrine	Uganda	Mbarara	Female	48	Farming	Celebrating Uganda Martyr's Day	Tourism	Yes	Headache Body Pains	0	0	0	1	1	0	0	0	0	0	0	0	0	0	2	Swollen legs	Yes	Referred to Medical Tent Received medication from the tent	0	1	0	1	0	0	0
Protestant Shrine	Uganda	Isingiro	Female	44	Farmer	Celebrating Uganda Martyr's Day	None	Yes	Headache	0	0	0	1	0	0	0	0	0	0	0	0	0	0	1	None	No
Protestant Shrine	Uganda	Kanuga	Male	35	Bussiness	Celebrating Uganda Martyr's Day	None	Yes	Headache Flu	0	0	1	1	0	0	0	0	0	0	0	0	0	0	2	None	No
Protestant Shrine	Uganda	Mpigi	Male	30	Mechanic	Celebrating Uganda Martyr's Day	None	Yes	Flu	0	0	1	0	0	0	0	0	0	0	0	0	0	0	1	Flue	No
Protestant Shrine	Uganda	Isingiro	Female	35	Farmer	Celebrating Uganda Martyr's Day	None	Yes	Headache	0	0	0	1	0	0	0	0	0	0	0	0	0	0	1	Headache	No
Protestant Shrine	Uganda	Mitooma	Female	56	Politician	Celebrating Uganda Martyr's Day	Prayer	No
Protestant Shrine	Uganda	Sironko	Female	60	Farmer	Celebrating Uganda Martyr's Day	None	Yes	Headache Flu	0	0	1	1	0	0	0	0	0	0	0	0	0	0	2	Running nose	Yes	Received medication from the tent	0	0	0	1	0	0	0	Treatment
Protestant Shrine	Uganda	Sironko	Female	63	Retired secretary	Celebrating Uganda Martyr's Day		No
Protestant Shrine	Uganda	Wakiso	Female	50	Housewife	Celebrating Uganda Martyr's Day	None	Yes	Headache Body Pains Cough Flu	0	1	1	1	1	0	0	0	0	0	0	0	0	0	4	Coughing for a year. The doctors say it's allergy	Yes	Received medication from the tent	0	0	0	1	0	0	0	Treatment
Protestant Shrine	Uganda	Wakiso	Female	21	Student	Celebrating Uganda Martyr's Day	None	Yes	Cough	0	1	0	0	0	0	0	0	0	0	0	0	0	0	1	Coughing for a year	Yes	Received medication from the tent	0	0	0	1	0	0	0	Treatment
Protestant Shrine	Uganda	Isingiro	Female	25	Accountant	Celebrating Uganda Martyr's Day	None	Yes	Headache Flu Cough Body Pains Fluctuating Fevers Any other signs and symptoms	0	1	1	1	1	0	1	0	0	0	0	0	0	1	4	Sudden chills	Yes	Received medication from the tent	0	0	0	1	0	0	0	Treatment for fever's
Protestant Shrine	Uganda	Isigiro	Female	52	Nurse	Celebrating Uganda Martyr's Day	None	Yes	Difficulty in breathing Any other signs and symptoms	0	0	0	0	0	1	0	0	0	0	0	0	0	1	1	Some signs of pressure,	Yes	Received medication from the tent	0	0	0	1	0	0	0	Treatment
Protestant Shrine	Uganda	Kyegegwa	Male	74	Farmers	Celebrating Uganda Martyr's Day	None	Yes	Headache Cough	0	1	0	1	0	0	0	0	0	0	0	0	0	0	2	Persistent cough	Yes	Received medication from the tent	0	0	0	1	0	0	0	Treatment
Protestant Shrine	Uganda	Kayunga	Male	37	Farming	Celebrating Uganda Martyr's Day		No
Protestant Shrine	Uganda	Mukono	Female	55	Business	Celebrating Uganda Martyr's Day	Prayers	No
Protestant Shrine	Uganda	Mukono	Female	51	Farmer	Celebrating Uganda Martyr's Day	None	Yes	Flu Headache Cough	0	1	1	1	0	0	0	0	0	0	0	0	0	0	3	Constant coughing for 2months	Yes	Received medication from the tent	0	0	0	1	0	0	0	Check up
Protestant Shrine	Uganda	Mukono	Female	46	Teacher	Celebrating Uganda Martyr's Day	None	Yes	Body Pains Headache	0	0	0	1	1	0	0	0	0	0	0	0	0	0	2	None	No
Catholic Shrine	Uganda	Kampala	Female	26	Self employed	Celebrating Uganda Martyr's Day	None	Yes	Cough	0	1	0	0	0	0	0	0	0	0	0	0	0	0	1	None	Yes	Self Treatment	1	0	0	0	0	0	0	None
Catholic Shrine	Uganda	Arua	Female	25	Cleaner	Celebrating Uganda Martyr's Day	None	Yes	Cough Any other signs and symptoms	0	1	0	0	0	0	0	0	0	0	0	0	0	1	1	Allergies	Yes	Self Treatment	1	0	0	0	0	0	0	Cetirizine for the allergies.
Catholic Shrine	Uganda	Kampala	Male	14	Mechanic	Celebrating Uganda Martyr's Day	None	Yes	Flu	0	0	1	0	0	0	0	0	0	0	0	0	0	0	1	None	Yes	Self Treatment	1	0	0	0	0	0	0	Took flu medicine, toff plus
Catholic Shrine	Uganda	Palisa	Male	20	Student	Celebrating Uganda Martyr's Day	Tour	Yes	Body Pains Headache	0	0	0	1	1	0	0	0	0	0	0	0	0	0	2	None	Yes	Self Treatment	1	0	0	0	0	0	0	Painex, Panadol
Catholic Shrine	Uganda	Mityana	Female	23	Salon	Celebrating Uganda Martyr's Day		Yes	Any other signs and symptoms	0	0	0	0	0	0	0	0	0	0	0	0	0	1	0	Heart	No
Catholic Shrine	Uganda	Kampala	Male	25	Business	Celebrating Uganda Martyr's Day	None	Yes	Cough	0	1	0	0	0	0	0	0	0	0	0	0	0	0	1	None	Yes	Self Treatment	1	0	0	0	0	0	0	Toff plus
Protestant Shrine	Uganda	Kyenjojo	Male	53	Farmer	Celebrating Uganda Martyr's Day		No
Catholic Shrine	Uganda	Wakiso	Male	78	None	Celebrating Uganda Martyr's Day		Yes	Fainting or sudden collapse	0	0	0	0	0	0	0	0	0	0	1	0	0	0	0	None	Yes	Any other action	0	0	0	0	0	0	1
Protestant Shrine	Uganda	Kampala	Female	52	Teacher	Celebrating Uganda Martyr's Day		No
Protestant Shrine	Uganda	Kampala	Male	41	Bussiness	Celebrating Uganda Martyr's Day	None	No
Protestant Shrine	Uganda	Mukono	Female	24	Nurse	Celebrating Uganda Martyr's Day	None	No
Protestant Shrine	Uganda	Mukono	Female	40	Bussiness	Celebrating Uganda Martyr's Day	None	No
Protestant Shrine	Uganda	Mukono	Female	25	Nurse	Celebrating Uganda Martyr's Day	None	No
Catholic Shrine	Uganda	Kampala	Male	28	Boda	Celebrating Uganda Martyr's Day	None	Yes	Body Pains	0	0	0	0	1	0	0	0	0	0	0	0	0	0	1	None	Yes	Self Treatment	1	0	0	0	0	0	0	None
Protestant Shrine	Uganda	Mukono	Female	35	Farmer	Celebrating Uganda Martyr's Day	None	No
Protestant Shrine	Uganda	Namutumba	Female	29	Bussiness	Celebrating Uganda Martyr's Day	None	No
Protestant Shrine	Uganda	Mpingi	Male	45	Farmer/ nbussines	Celebrating Uganda Martyr's Day	None	No
Catholic Shrine	Uganda	Kampala	Female	67	Salonist	Celebrating Uganda Martyr's Day		Yes	Cough	0	1	0	0	0	0	0	0	0	0	0	0	0	0	1	None	Yes	Self Treatment	1	0	0	0	0	0	0	None
Protestant Shrine	Uganda	Kampala	Female	22	Sales person	Commercial Business		No
Protestant Shrine	Uganda	Kampala	Female	40	Cleaner	Celebrating Uganda Martyr's Day	None	No
Protestant Shrine	Uganda	Wakiso	Female	33	House wife	Celebrating Uganda Martyr's Day	None	No
Protestant Shrine	Uganda	Shemma	Female	21	Student	Celebrating Uganda Martyr's Day	None	No
Protestant Shrine	Uganda	Masindi	Male	27	Bussiness	Celebrating Uganda Martyr's Day	None	No
Protestant Shrine	Uganda	Wakiso	Male	27	Driver	Celebrating Uganda Martyr's Day	None	No
Protestant Shrine	Uganda	Wakiso	Male	27	Bussiness	Celebrating Uganda Martyr's Day	None	No
Protestant Shrine	Uganda	Bushenyi	Female	31	Bursar	Celebrating Uganda Martyr's Day	None	No
Protestant Shrine	Uganda	Budibudyo	Male	29	Bussiness	Tourism and adventure		No
Catholic Shrine	Uganda	Kampala	Female	26	House wife	Celebrating Uganda Martyr's Day		Yes	Cough Flu	0	1	1	0	0	0	0	0	0	0	0	0	0	0	2	Non	Yes	Self Treatment	1	0	0	0	0	0	0	Amoxyl
Protestant Shrine	Uganda	Kampala	Female	53	Missionary	Celebrating Uganda Martyr's Day	None	No
Protestant Shrine	Uganda	Wakiso	Female	20	Hair dresser	Celebrating Uganda Martyr's Day	None	No
Protestant Shrine	Uganda	Mityana	Male	26	Bussiness	Celebrating Uganda Martyr's Day	None	No
Protestant Shrine	Uganda	Jinja	Female	36	Hotel owner	Celebrating Uganda Martyr's Day	None	No
Protestant Shrine	Uganda	Mukono	Female	53	None	Celebrating Uganda Martyr's Day	None	No
Protestant Shrine	Uganda	Buikwe	Female	32	Teacher	Celebrating Uganda Martyr's Day	None	No
Protestant Shrine	Uganda	Wakiso	Female	28	Social worker	Celebrating Uganda Martyr's Day	None	No
Protestant Shrine	Uganda	Kampala	Male	38	Bussiness	Commercial Business		No
Protestant Shrine	Uganda	Kampala	Male	41	Nurse	Celebrating Uganda Martyr's Day	None	No
Protestant Shrine	Uganda	Kampala	Male	23	Cleaner	Celebrating Uganda Martyr's Day	None	No
Protestant Shrine	Uganda	Kamwenge	Female	38	Farmer	Celebrating Uganda Martyr's Day	None	No
Protestant Shrine	Uganda	Buikwe	Female	46	Fishmonger	Celebrating Uganda Martyr's Day	None	No
Protestant Shrine	Uganda	Bugiri	Female	42	Bussiness	Tourism and adventure		No
Protestant Shrine	Uganda	Tororo	Male	58	Farmer	Celebrating Uganda Martyr's Day	None	No
Protestant Shrine	Uganda	Ngora	Female	28	None	Tourism and adventure		No
Catholic Shrine	Uganda	Kaberamaido	Male	26	Security	Celebrating Uganda Martyr's Day	None	Yes	Flu	0	0	1	0	0	0	0	0	0	0	0	0	0	0	1	None	Yes	Self Treatment	1	0	0	0	0	0	0	Piriton n Panadol
Protestant Shrine	Uganda	Wakiso	Male	28	Bussiness	Celebrating Uganda Martyr's Day	None	No
Catholic Shrine	Uganda	Kampala	Male	30	Security	Celebrating Uganda Martyr's Day	None	Yes	Cough	0	1	0	0	0	0	0	0	0	0	0	0	0	0	1	None	Yes	Self Treatment	1	0	0	0	0	0	0	None
Catholic Shrine	Uganda	Mukono	Female	50	Housewife	Celebrating Uganda Martyr's Day		Yes	Any other signs and symptoms	0	0	0	0	0	0	0	0	0	0	0	0	0	1	0	Allergy	No
Catholic Shrine	Uganda	Kampala	Male	23	Student	Celebrating Uganda Martyr's Day		Yes	Cough Flu	0	1	1	0	0	0	0	0	0	0	0	0	0	0	2	None	Yes	Self Treatment	1	0	0	0	0	0	0	Taking lemon, ginger and vitamin c
Protestant Shrine	Uganda	Kampala	Female	52	Teacher	Celebrating Uganda Martyr's Day	None	No
Protestant Shrine	Uganda	Kampala	Female	31	Bussiness	Celebrating Uganda Martyr's Day	None	No
Protestant Shrine	Uganda	Wakiso	Female	45	Bussiness	Celebrating Uganda Martyr's Day	None	No
Catholic Shrine	Uganda	Mukono	Male	24	Farmer	Celebrating Uganda Martyr's Day	None	Yes	Cough	0	1	0	0	0	0	0	0	0	0	0	0	0	0	1	None	Yes	Self Treatment	1	0	0	0	0	0	0	None
Catholic Shrine	Uganda	Wakiso	Female	29	Business	Celebrating Uganda Martyr's Day		Yes	Body Pains	0	0	0	0	1	0	0	0	0	0	0	0	0	0	1		Yes	First Aid	0	0	0	0	1	0	0	Massage and pain killer
Catholic Shrine	Uganda	Kampala	Male	1	N/A	Any other reason		Yes	Any other signs and symptoms	0	0	0	0	0	0	0	0	0	0	0	0	0	1	0	Crying	Yes	Received medication from the tent	0	0	0	1	0	0	0
Protestant Shrine	Uganda	Kabale	Male	52	Religious leader	Celebrating Uganda Martyr's Day	None	No
Protestant Shrine	Uganda	Arua	Female	50	Pastor	Celebrating Uganda Martyr's Day	None	No
Protestant Shrine	Uganda	Wakiso	Female	36	Social worker	Celebrating Uganda Martyr's Day	None	No
Catholic Shrine	Uganda	Kamwenge	Female	75	Farmer	Celebrating Uganda Martyr's Day		Yes	Body Pains Any other signs and symptoms	0	0	0	0	1	0	0	0	0	0	0	0	0	1	1	Abdominal pain	Yes	Received medication from the tent	0	0	0	1	0	0	0
Protestant Shrine	Uganda	Wakiso	Female	48	Housewife	Celebrating Uganda Martyr's Day	None	No
Protestant Shrine	Uganda	Wakiso	Female	43	None	Celebrating Uganda Martyr's Day	None	No
Protestant Shrine	Uganda	Kampala	Male	26	Bussiness	Celebrating Uganda Martyr's Day	None	No
Protestant Shrine	Uganda	Wakiso	Female	50	Farmer	Celebrating Uganda Martyr's Day	None	No
Protestant Shrine	Uganda	Wakiso	Female	39	Store manager	Celebrating Uganda Martyr's Day	None	No
Protestant Shrine	Uganda	Wakiso	Female	30	Hairdresser	Celebrating Uganda Martyr's Day	None	No
Protestant Shrine	Uganda	Wakiso	Female	53	Bussiness	Celebrating Uganda Martyr's Day	None	No
Protestant Shrine	Uganda	Mukono	Female	53	Teacher	Celebrating Uganda Martyr's Day	None	No
Protestant Shrine	Uganda	Mukono	Male	30	IT and Telecom	Celebrating Uganda Martyr's Day	None	No
Protestant Shrine	Uganda	Kampala	Male	30	Carpenter	Celebrating Uganda Martyr's Day	None	No
Catholic Shrine	Uganda	Mpiji	Female	56	Farmer	Celebrating Uganda Martyr's Day		Yes	Any other signs and symptoms	0	0	0	0	0	0	0	0	0	0	0	0	0	1	0	Abdominal pain	Yes	Received medication from the tent	0	0	0	1	0	0	0
Protestant Shrine	Nigeria	Lagos	Male	42	Bussiness	Celebrating Uganda Martyr's Day	None	No
Protestant Shrine	Uganda	Kabale	Female	20	Student	Celebrating Uganda Martyr's Day	None	No
Protestant Shrine	Uganda	Wakiso	Female	24	Student	Celebrating Uganda Martyr's Day	None	No
Protestant Shrine	Uganda	Gomba	Female	65	Reverand	Celebrating Uganda Martyr's Day	None	No
Catholic Shrine	Uganda	Entebbe	Female	40	Business	Celebrating Uganda Martyr's Day	Tourism and making requests to the church leaders	No
Catholic Shrine	Uganda	Rukungiri	Male	32	Farming	Celebrating Uganda Martyr's Day	None	No
Catholic Shrine	Uganda	Kampala	Male	34	Engineer	Celebrating Uganda Martyr's Day	None	No
Catholic Shrine	Uganda	Wakiso	Male	29	Farmer	Celebrating Uganda Martyr's Day	None	No
Catholic Shrine	Uganda	Kampala	Female	23	Student	Celebrating Uganda Martyr's Day	None	No
Catholic Shrine	Uganda	Kampala	Male	57	Business	Celebrating Uganda Martyr's Day	None	No
Catholic Shrine	Uganda	Lwengo	Female	18	Hairdresser	Celebrating Uganda Martyr's Day		Yes	Body Pains	0	0	0	0	1	0	0	0	0	0	0	0	0	0	1		Yes	Received medication from the tent	0	0	0	1	0	0	0
Catholic Shrine	Uganda	Mitima	Female	46	Business	Celebrating Uganda Martyr's Day		Yes	Body Pains	0	0	0	0	1	0	0	0	0	0	0	0	0	0	1		Yes	Received medication from the tent	0	0	0	1	0	0	0
Catholic Shrine	Uganda	Kabarole	Male	29	Business	Celebrating Uganda Martyr's Day	None	No
Catholic Shrine	Uganda	Kampala	Female	20	None	Celebrating Uganda Martyr's Day	None	No
Catholic Shrine	Uganda	Kiruhura	Female	17	Salonist	Celebrating Uganda Martyr's Day	None	No
Catholic Shrine	Uganda	Fort Portal	Female	61	Farmer	Celebrating Uganda Martyr's Day		Yes	Body Pains	0	0	0	0	1	0	0	0	0	0	0	0	0	0	1		Yes	Received medication from the tent	0	0	0	1	0	0	0
Catholic Shrine	Uganda	Fort portal	Female	42	Business	Celebrating Uganda Martyr's Day		Yes	Acute waterly diarrhoea	0	0	0	0	0	0	0	0	0	1	0	0	0	0	0		Yes	Received medication from the tent	0	0	0	1	0	0	0
Catholic Shrine	Uganda	Zombo	Male	64	Retired	Tourism and adventure		No
Catholic Shrine	Uganda	Mukono	Female	28	Business	Celebrating Uganda Martyr's Day		Yes	Body Pains	0	0	0	0	1	0	0	0	0	0	0	0	0	0	1		Yes	Received medication from the tent	0	0	0	1	0	0	0
Catholic Shrine	Uganda	Ibanda	Female	75	Farmer	Celebrating Uganda Martyr's Day		Yes	Headache	0	0	0	1	0	0	0	0	0	0	0	0	0	0	1		Yes	Received medication from the tent	0	0	0	1	0	0	0
Catholic Shrine	Uganda	Kampala	Female	16	Student	Celebrating Uganda Martyr's Day	None	No
Catholic Shrine	Uganda	Mbarara	Male	35	Agriculture	Celebrating Uganda Martyr's Day		No
Catholic Shrine	Uganda	Kyakwanji	Male	59	Boda driver	Celebrating Uganda Martyr's Day		Yes	Body Pains	0	0	0	0	1	0	0	0	0	0	0	0	0	0	1		Yes	Received medication from the tent	0	0	0	1	0	0	0
Catholic Shrine	Uganda	Kyotera	Female	26	Salonist	Celebrating Uganda Martyr's Day	None	No
Catholic Shrine	Uganda	Kiboga	Male	35	Business	Celebrating Uganda Martyr's Day	None	No
Catholic Shrine	Uganda	Palisa	Male	22	Student	Celebrating Uganda Martyr's Day		Yes	Acute waterly diarrhoea Body Pains	0	0	0	0	1	0	0	0	0	1	0	0	0	0	1		Yes	Received medication from the tent	0	0	0	1	0	0	0
Catholic Shrine	Uganda	Ibanda	Female	47	Farmer	Celebrating Uganda Martyr's Day	None	No
Catholic Shrine	Uganda	Wakiso	Male	32	Teacher	Celebrating Uganda Martyr's Day	None	No
Catholic Shrine	Uganda	Ntungamo	Male	22	None	Celebrating Uganda Martyr's Day		No
Catholic Shrine	Uganda	Kampala	Female	26	Business	Celebrating Uganda Martyr's Day	Development of my faith	No
Catholic Shrine	Uganda	Wakiso	Male	44	Police	Celebrating Uganda Martyr's Day		No
Catholic Shrine	Uganda	Kampala	Female	40	Business	Celebrating Uganda Martyr's Day	None	No
Catholic Shrine	Uganda	Kampala	Male	44	Business	Celebrating Uganda Martyr's Day		No
Catholic Shrine	Uganda	Gayaza Kampala	Male	22	Cleaner	Celebrating Uganda Martyr's Day	None	No
Catholic Shrine	Uganda	Mityana	Male	68	Retired	Celebrating Uganda Martyr's Day		No
Catholic Shrine	Uganda	Tororo	Male	28	Building	Celebrating Uganda Martyr's Day	None	No
Catholic Shrine	Uganda	Kampala	Female	52	Teacher	Celebrating Uganda Martyr's Day		No
Catholic Shrine	Uganda	Jinja	Male	36	Business	Celebrating Uganda Martyr's Day		Yes		0	0	0	0	0	0	0	0	0	0	0	0	0	0	0	Abdominal pain	Yes	Received medication from the tent	0	0	0	1	0	0	0
Catholic Shrine	Uganda	Kampala	Male	30	Askari	Celebrating Uganda Martyr's Day		No
Catholic Shrine	Uganda	Mukono	Female	42	Business	Celebrating Uganda Martyr's Day		Yes	Body Pains	0	0	0	0	1	0	0	0	0	0	0	0	0	0	1		Yes	Received medication from the tent	0	0	0	1	0	0	0
Catholic Shrine	Uganda	Bugiri	Male	22	Houseworker	Celebrating Uganda Martyr's Day		No
Catholic Shrine	Uganda	Bushenyi	Female	41	Farmer	Celebrating Uganda Martyr's Day		Yes	Any other signs and symptoms	0	0	0	0	0	0	0	0	0	0	0	0	0	1	0	Tooth ache	Yes	Received medication from the tent	0	0	0	1	0	0	0
Catholic Shrine	Uganda	Namwongo. Kampala	Male	31	Umeme assistant	Celebrating Uganda Martyr's Day	None	No
Catholic Shrine	Uganda	Buikwe	Male	22	Student	Celebrating Uganda Martyr's Day		No
Catholic Shrine	Uganda	Hoima	Female	20	Student	Celebrating Uganda Martyr's Day		Yes	Body Pains	0	0	0	0	1	0	0	0	0	0	0	0	0	0	1		Yes	Received medication from the tent	0	0	0	1	0	0	0
Catholic Shrine	Uganda	Kampala	Male	41	Business	Celebrating Uganda Martyr's Day		No
Catholic Shrine	Uganda	Kampala	Female	35	Student	Celebrating Uganda Martyr's Day	None	No
Catholic Shrine	Uganda	Wakiso	Female	21	Salon	Celebrating Uganda Martyr's Day		No
Catholic Shrine	Uganda	Kampala	Male	22	Student	Celebrating Uganda Martyr's Day	None	No
Catholic Shrine	Uganda	Wakiso	Male	21	Farming	Celebrating Uganda Martyr's Day	None	No
Catholic Shrine	Uganda	Mukono	Male	27	None	Celebrating Uganda Martyr's Day		No
Catholic Shrine	Uganda	Wakiso	Female	58	Business	Celebrating Uganda Martyr's Day		Yes	Body Pains	0	0	0	0	1	0	0	0	0	0	0	0	0	0	1		Yes	Received medication from the tent	0	0	0	1	0	0	0
Catholic Shrine	Uganda	Byikwe	Male	34	Weilding	Celebrating Uganda Martyr's Day		No
Catholic Shrine	Uganda	Entebbe	Male	35	Clearing agent	Celebrating Uganda Martyr's Day	None	No
Catholic Shrine	Uganda	Wakiso	Male	45	Security	Celebrating Uganda Martyr's Day		No
Catholic Shrine	Uganda	Wakiso	Female	57	Business	Celebrating Uganda Martyr's Day	None	No
Catholic Shrine	Uganda	Kampala	Male	21	Trader	Celebrating Uganda Martyr's Day	None	No
Catholic Shrine	Uganda	Wakiso	Male	48	None	Celebrating Uganda Martyr's Day		No
Catholic Shrine	Uganda	Kampala	Male	20	Engineer	Celebrating Uganda Martyr's Day	None	No
Catholic Shrine	Uganda	Kampala	Male	22	Restaurant attendant	Celebrating Uganda Martyr's Day		No
Catholic Shrine	Uganda	Nebbuli	Male	32	Tvs Technician	Celebrating Uganda Martyr's Day	None	No
Catholic Shrine	Uganda	Kampala	Male	36	Quality controller	Celebrating Uganda Martyr's Day		No
Catholic Shrine	Uganda	Kampala	Male	14	0	Celebrating Uganda Martyr's Day	None	No
Catholic Shrine	Uganda	Wakiso	Male	35	Business	Celebrating Uganda Martyr's Day		Yes	Any other signs and symptoms	0	0	0	0	0	0	0	0	0	0	0	0	0	1	0	Vomiting	Yes	Received medication from the tent	0	0	0	1	0	0	0
Catholic Shrine	Uganda	Wakiso	Female	21	Student	Celebrating Uganda Martyr's Day	None	No
Catholic Shrine	Uganda	Mbarara	Male	22	Student	Celebrating Uganda Martyr's Day		No
Catholic Shrine	Uganda	Wakiso	Female	16	Student	Celebrating Uganda Martyr's Day		Yes	Fainting or sudden collapse	0	0	0	0	0	0	0	0	0	0	1	0	0	0	0		Yes	Received medication from the tent	0	0	0	1	0	0	0
Catholic Shrine	Uganda	Wakiso	Female	15	Student	Celebrating Uganda Martyr's Day	None	No
Catholic Shrine	Uganda	Wakiso	Female	24	Talior	Celebrating Uganda Martyr's Day		No
Catholic Shrine	Uganda	Kampala	Female	29	Business	Celebrating Uganda Martyr's Day		Yes	Headache	0	0	0	1	0	0	0	0	0	0	0	0	0	0	1		Yes	Received medication from the tent	0	0	0	1	0	0	0
Catholic Shrine	Uganda	Jinja	Male	26	Driver	Celebrating Uganda Martyr's Day		No
Catholic Shrine	Uganda	Kapchorwa	Male	27	Teacher	Celebrating Uganda Martyr's Day	None	No
Catholic Shrine	Uganda	Kampala	Male	48	Business	Celebrating Uganda Martyr's Day		No
Catholic Shrine	Uganda	Mbale	Female	31	Social worker	Celebrating Uganda Martyr's Day	Tourism	No
Catholic Shrine	Uganda	Kampala	Male	22	Student	Celebrating Uganda Martyr's Day	None	No
Catholic Shrine	Uganda	Wakiso	Female	29	Causla	Celebrating Uganda Martyr's Day		No
Catholic Shrine	Uganda	Wakiso	Female	20	Student	Celebrating Uganda Martyr's Day	Tourism	No
Catholic Shrine	Uganda	Wakiso	Male	29	Teacher	Celebrating Uganda Martyr's Day		No
Catholic Shrine	Uganda	Mukono	Female	28	Salonist	Celebrating Uganda Martyr's Day	None	No
Catholic Shrine	Uganda	Wakiso	Female	19	None	Celebrating Uganda Martyr's Day		No
Catholic Shrine	Uganda	Mukono	Male	24	Business	Celebrating Uganda Martyr's Day		No
Catholic Shrine	Uganda	Kampala	Male	22	None	Celebrating Uganda Martyr's Day	None	No
Catholic Shrine	Uganda	Wakiso	Male	34	Banker	Celebrating Uganda Martyr's Day		No
Catholic Shrine	Uganda	Kampala	Male	32	Business	Celebrating Uganda Martyr's Day		No
Catholic Shrine	Uganda	Wakiso	Male	34	Security	Celebrating Uganda Martyr's Day		No
Catholic Shrine	Uganda	Wakiso	Male	22	Bricklayer	Celebrating Uganda Martyr's Day		No
Catholic Shrine	Uganda	Sembabule	Female	23	Farmer	Celebrating Uganda Martyr's Day		No
Catholic Shrine	Uganda	Kampala	Male	32	Security	Celebrating Uganda Martyr's Day		No
Catholic Shrine	Uganda	Kampala	Male	19	Boda	Celebrating Uganda Martyr's Day		No
Catholic Shrine	Uganda	Kampala	Male	34	Builder	Celebrating Uganda Martyr's Day		No
Catholic Shrine	Uganda	Kampala	Male	45	Boda	Celebrating Uganda Martyr's Day		No
Catholic Shrine	Uganda	Wakiso	Male	35	Shamba, security	Celebrating Uganda Martyr's Day		No
Catholic Shrine	Nigeria	Nigeria	Male	36	Student	Celebrating Uganda Martyr's Day		No
Catholic Shrine	Uganda	Mpigi	Male	17	Student	Celebrating Uganda Martyr's Day		No
Catholic Shrine	Uganda	Wakiso	Male	20	Security	Celebrating Uganda Martyr's Day		No
Catholic Shrine	Uganda	Kampala	Female	28	Business	Celebrating Uganda Martyr's Day		No
Catholic Shrine	Uganda	Kampala	Male	25	Student	Tourism and adventure		No
Catholic Shrine	Uganda	Fortportal	Female	330	Hair dresser	Celebrating Uganda Martyr's Day		No
Catholic Shrine	Uganda	Kampala	Male	39	Business	Commercial Business		No
Catholic Shrine	Uganda	Wakiso	Male	41	Teacher	Celebrating Uganda Martyr's Day		No
Catholic Shrine	Uganda	Oyam	Male	30	Teacher	Celebrating Uganda Martyr's Day		No
Catholic Shrine	Uganda	Wakiso	Male	40	Builder	Celebrating Uganda Martyr's Day		Yes	Fainting or sudden collapse	0	0	0	0	0	0	0	0	0	0	1	0	0	0	0		Yes	Received medication from the tent	0	0	0	1	0	0	0
Catholic Shrine	Uganda	Mukono	Female	17	Student	Celebrating Uganda Martyr's Day		Yes	Fainting or sudden collapse	0	0	0	0	0	0	0	0	0	0	1	0	0	0	0		Yes	Received medication from the tent	0	0	0	1	0	0	0
Catholic Shrine	Uganda	Kyotera	Male	17	Student	Celebrating Uganda Martyr's Day		Yes	Fainting or sudden collapse	0	0	0	0	0	0	0	0	0	0	1	0	0	0	0		Yes	Received medication from the tent	0	0	0	1	0	0	0
Catholic Shrine	Uganda	Fort Port	Male	4	NA	Celebrating Uganda Martyr's Day		Yes	Cough Flu	0	1	1	0	0	0	0	0	0	0	0	0	0	0	2		Yes	Received medication from the tent	0	0	0	1	0	0	0
Catholic Shrine	Uganda	Butalya	Female	59	None	Celebrating Uganda Martyr's Day		Yes	Body Pains	0	0	0	0	1	0	0	0	0	0	0	0	0	0	1		Yes	Received medication from the tent	0	0	0	1	0	0	0
Catholic Shrine	Uganda	Kampala	Female	40	Business	Celebrating Uganda Martyr's Day		Yes	Body Pains	0	0	0	0	1	0	0	0	0	0	0	0	0	0	1		Yes	Received medication from the tent	0	0	0	1	0	0	0
Catholic Shrine	Uganda	Gulu	Female	43	Business	Celebrating Uganda Martyr's Day		Yes		0	0	0	0	0	0	0	0	0	0	0	0	0	0	0	Eyes allergies	Yes	Received medication from the tent	0	0	0	1	0	0	0
Catholic Shrine	Uganda	Kampala	Female	48	Business	Celebrating Uganda Martyr's Day		Yes		0	0	0	0	0	0	0	0	0	0	0	0	0	0	0	Abdominal pain	Yes	Received medication from the tent	0	0	0	1	0	0	0
Catholic Shrine	Uganda	Wakiso	Female	33	Student	Celebrating Uganda Martyr's Day		Yes	Body Pains	0	0	0	0	1	0	0	0	0	0	0	0	0	0	1		Yes	Received medication from the tent	0	0	0	1	0	0	0
Catholic Shrine	Uganda	Mukono	Male	67	None	Celebrating Uganda Martyr's Day		Yes	Body Pains	0	0	0	0	1	0	0	0	0	0	0	0	0	0	1		Yes	Received medication from the tent	0	0	0	1	0	0	0
Catholic Shrine	Uganda	Ntungamo	Female	55	Farmer	Celebrating Uganda Martyr's Day		Yes	Body Pains	0	0	0	0	1	0	0	0	0	0	0	0	0	0	1		Yes	Received medication from the tent	0	0	0	1	0	0	0
Catholic Shrine	Uganda	Kampala	Female	37	Business	Celebrating Uganda Martyr's Day		Yes	Body Pains	0	0	0	0	1	0	0	0	0	0	0	0	0	0	1		Yes	Received medication from the tent	0	0	0	1	0	0	0
Catholic Shrine	Uganda	Kampala	Female	12	Student	Celebrating Uganda Martyr's Day		Yes	Fainting or sudden collapse	0	0	0	0	0	0	0	0	0	0	1	0	0	0	0		Yes	Received medication from the tent First Aid	0	0	0	1	1	0	0
Catholic Shrine	Uganda	Mpigi	Female	53	Farmer	Celebrating Uganda Martyr's Day		Yes	Fainting or sudden collapse	0	0	0	0	0	0	0	0	0	0	1	0	0	0	0		Yes	First Aid Received medication from the tent	0	0	0	1	1	0	0
Catholic Shrine	Uganda	Abim	Female	27	Business	Celebrating Uganda Martyr's Day		Yes	Headache	0	0	0	1	0	0	0	0	0	0	0	0	0	0	1		Yes	Received medication from the tent	0	0	0	1	0	0	0
Catholic Shrine	Uganda	Kampala	Female	21	Student	Celebrating Uganda Martyr's Day		Yes	Fainting or sudden collapse	0	0	0	0	0	0	0	0	0	0	1	0	0	0	0		Yes	First Aid Received medication from the tent	0	0	0	1	1	0	0
Catholic Shrine	Uganda	Kampala	Female	36	Nurse	Celebrating Uganda Martyr's Day		Yes	Headache	0	0	0	1	0	0	0	0	0	0	0	0	0	0	1		Yes	Received medication from the tent	0	0	0	1	0	0	0
Catholic Shrine	Uganda	Kampala	Female	38	Business	Celebrating Uganda Martyr's Day		Yes	Body Pains	0	0	0	0	1	0	0	0	0	0	0	0	0	0	1		Yes	Received medication from the tent	0	0	0	1	0	0	0
Catholic Shrine	Uganda	Kampala	Male	21	Student	Celebrating Uganda Martyr's Day		Yes	Fainting or sudden collapse	0	0	0	0	0	0	0	0	0	0	1	0	0	0	0		Yes	First Aid Received medication from the tent	0	0	0	1	1	0	0
Catholic Shrine	Uganda	Kabarole	Female	32	Nurse	Celebrating Uganda Martyr's Day		Yes	Body Pains	0	0	0	0	1	0	0	0	0	0	0	0	0	0	1		Yes	Received medication from the tent	0	0	0	1	0	0	0
Catholic Shrine	Uganda	Mityana	Female	42	Business	Celebrating Uganda Martyr's Day		Yes	Body Pains	0	0	0	0	1	0	0	0	0	0	0	0	0	0	1		Yes	Received medication from the tent	0	0	0	1	0	0	0
Catholic Shrine	Uganda	Kampala	Male	22	Student	Celebrating Uganda Martyr's Day		Yes	Body Pains	0	0	0	0	1	0	0	0	0	0	0	0	0	0	1		Yes	Received medication from the tent	0	0	0	1	0	0	0
Catholic Shrine	Uganda	Mityana	Male	9	Student	Celebrating Uganda Martyr's Day		Yes	Body Pains	0	0	0	0	1	0	0	0	0	0	0	0	0	0	1		Yes	Received medication from the tent	0	0	0	1	0	0	0
Catholic Shrine	Uganda	Mubende	Female	38	Business	Celebrating Uganda Martyr's Day		Yes		0	0	0	0	0	0	0	0	0	0	0	0	0	0	0	Tooth ache	Yes	Any other action	0	0	0	0	0	0	1	Referred
Catholic Shrine	Uganda	Budaka	Female	32	Business	Celebrating Uganda Martyr's Day		Yes	Body Pains	0	0	0	0	1	0	0	0	0	0	0	0	0	0	1	Abdominal pain	Yes	Received medication from the tent	0	0	0	1	0	0	0
Catholic Shrine	Uganda	Dokolo	Male	23	Student	Celebrating Uganda Martyr's Day		Yes	Fainting or sudden collapse	0	0	0	0	0	0	0	0	0	0	1	0	0	0	0		Yes	First Aid Received medication from the tent	0	0	0	1	1	0	0
Catholic Shrine	Uganda	Fort portal	Female	42	Business	Celebrating Uganda Martyr's Day		Yes		0	0	0	0	0	0	0	0	0	0	0	0	0	0	0	Abdominal pain	Yes	Received medication from the tent	0	0	0	1	0	0	0
Catholic Shrine	Uganda	Wakiso	Male	38	Business	Celebrating Uganda Martyr's Day		Yes	Body Pains	0	0	0	0	1	0	0	0	0	0	0	0	0	0	1		Yes	Received medication from the tent	0	0	0	1	0	0	0
Catholic Shrine	Uganda	Mityana	Female	46	None	Celebrating Uganda Martyr's Day		Yes	Cough Flu Body Pains	0	1	1	0	1	0	0	0	0	0	0	0	0	0	3		Yes	Received medication from the tent	0	0	0	1	0	0	0
Catholic Shrine	Uganda	Mukono	Male	4	Student	Celebrating Uganda Martyr's Day		Yes	Body Pains	0	0	0	0	1	0	0	0	0	0	0	0	0	0	1		Yes	Received medication from the tent	0	0	0	1	0	0	0
Catholic Shrine	Uganda	Kampala	Male	62	None	Celebrating Uganda Martyr's Day		Yes	Body Pains	0	0	0	0	1	0	0	0	0	0	0	0	0	0	1		Yes	Received medication from the tent	0	0	0	1	0	0	0
Catholic Shrine	Uganda	Wakiso	Female	18	Student	Celebrating Uganda Martyr's Day		Yes	Fainting or sudden collapse	0	0	0	0	0	0	0	0	0	0	1	0	0	0	0		Yes	Referred to the health facility	0	0	1	0	0	0	0
Catholic Shrine	Uganda	Mubende	Male	48	Farmer	Celebrating Uganda Martyr's Day		Yes	Fainting or sudden collapse	0	0	0	0	0	0	0	0	0	0	1	0	0	0	0		Yes	First Aid Received medication from the tent	0	0	0	1	1	0	0
Catholic Shrine	Uganda	Luwero	Female	8	Student	Celebrating Uganda Martyr's Day		Yes	Fainting or sudden collapse	0	0	0	0	0	0	0	0	0	0	1	0	0	0	0		Yes	First Aid Received medication from the tent	0	0	0	1	1	0	0
Catholic Shrine	Uganda	Kampala	Female	58	Business	Celebrating Uganda Martyr's Day		Yes	Body Pains	0	0	0	0	1	0	0	0	0	0	0	0	0	0	1		Yes	Received medication from the tent	0	0	0	1	0	0	0
Catholic Shrine	Uganda	Wakiso	Female	17	Student	Celebrating Uganda Martyr's Day		Yes	Fainting or sudden collapse	0	0	0	0	0	0	0	0	0	0	1	0	0	0	0		Yes	First Aid Received medication from the tent	0	0	0	1	1	0	0
Catholic Shrine	Uganda	Kampala	Female	48	Business	Celebrating Uganda Martyr's Day		Yes	Body Pains	0	0	0	0	1	0	0	0	0	0	0	0	0	0	1		Yes	Received medication from the tent	0	0	0	1	0	0	0
Catholic Shrine	Uganda	Palisa	Female	20	Farmer	Celebrating Uganda Martyr's Day		Yes	Acute waterly diarrhoea	0	0	0	0	0	0	0	0	0	1	0	0	0	0	0		Yes	Received medication from the tent	0	0	0	1	0	0	0
Catholic Shrine	Uganda	Bushenyi	Male	32	Farmer	Celebrating Uganda Martyr's Day		Yes	Cough Flu Headache	0	1	1	1	0	0	0	0	0	0	0	0	0	0	3		Yes	Received medication from the tent	0	0	0	1	0	0	0
Catholic Shrine	Uganda	Mukono	Female	28	Business	Celebrating Uganda Martyr's Day		Yes	Body Pains	0	0	0	0	1	0	0	0	0	0	0	0	0	0	1		Yes	Received medication from the tent	0	0	0	1	0	0	0
Catholic Shrine	Uganda	Wakiso	Female	17	Student	Celebrating Uganda Martyr's Day		Yes	Any other signs and symptoms	0	0	0	0	0	0	0	0	0	0	0	0	0	1	0	Itchy eyes	Yes	Received medication from the tent	0	0	0	1	0	0	0
Catholic Shrine	Uganda	Kamapala	Female	48	Business	Celebrating Uganda Martyr's Day		Yes	Body Pains	0	0	0	0	1	0	0	0	0	0	0	0	0	0	1		Yes	Received medication from the tent	0	0	0	1	0	0	0
Catholic Shrine	Uganda	Kamapala	Female	49	Business	Celebrating Uganda Martyr's Day		Yes	Flu Headache Cough	0	1	1	1	0	0	0	0	0	0	0	0	0	0	3		Yes	Received medication from the tent	0	0	0	1	0	0	0
Catholic Shrine	Uganda	Mukono	Female	23	Student	Celebrating Uganda Martyr's Day		Yes	Headache Flu Cough	0	1	1	1	0	0	0	0	0	0	0	0	0	0	3		Yes	Received medication from the tent	0	0	0	1	0	0	0
Catholic Shrine	Uganda	Wakiso	Female	24	Volunteer	Any other reason		Yes	Generalised Body Weakness	0	0	0	0	0	0	0	1	0	0	0	0	0	0	1		No
Catholic Shrine	Uganda	Luwero	Female	28	Business	Celebrating Uganda Martyr's Day		Yes	Generalised Body Weakness Body Pains	0	0	0	0	1	0	0	1	0	0	0	0	0	0	2		Yes	Received medication from the tent	0	0	0	1	0	0	0
Catholic Shrine	Uganda	Mukono	Female	19	None	Celebrating Uganda Martyr's Day		Yes	Headache	0	0	0	1	0	0	0	0	0	0	0	0	0	0	1		Yes	Received medication from the tent	0	0	0	1	0	0	0
Catholic Shrine	Uganda	Kamapala	Female	28	Business	Celebrating Uganda Martyr's Day		Yes	Headache	0	0	0	1	0	0	0	0	0	0	0	0	0	0	1		Yes	Received medication from the tent	0	0	0	1	0	0	0
Catholic Shrine	Uganda	Wakiso	Male	24	Business	Celebrating Uganda Martyr's Day		Yes	Headache	0	0	0	1	0	0	0	0	0	0	0	0	0	0	1		Yes	Received medication from the tent	0	0	0	1	0	0	0
Catholic Shrine	Uganda	Wakiso	Female	32	Secretary	Celebrating Uganda Martyr's Day		Yes	Headache Generalised Body Weakness	0	0	0	1	0	0	0	1	0	0	0	0	0	0	2		Yes	Received medication from the tent	0	0	0	1	0	0	0
Catholic Shrine	Uganda	Kampala	Female	20	Volunteer	Security Personnel		Yes	Fainting or sudden collapse	0	0	0	0	0	0	0	0	0	0	1	0	0	0	0		Yes	Received medication from the tent	0	0	0	1	0	0	0
Catholic Shrine	Uganda	Kalungu	Female	16	Student	Celebrating Uganda Martyr's Day		Yes	Fainting or sudden collapse	0	0	0	0	0	0	0	0	0	0	1	0	0	0	0		Yes	Received medication from the tent	0	0	0	1	0	0	0
Catholic Shrine	Uganda	Kalungu	Female	15	Student	Celebrating Uganda Martyr's Day		Yes	Fainting or sudden collapse	0	0	0	0	0	0	0	0	0	0	1	0	0	0	0		Yes	Received medication from the tent	0	0	0	1	0	0	0
Catholic Shrine	Uganda	Entembbe	Male	25	Business	Celebrating Uganda Martyr's Day		Yes	Body Pains Headache Generalised Body Weakness	0	0	0	1	1	0	0	1	0	0	0	0	0	0	3		Yes	Received medication from the tent	0	0	0	1	0	0	0
Catholic Shrine	Uganda	Kampala	Male	40	Business	Celebrating Uganda Martyr's Day		Yes	Headache	0	0	0	1	0	0	0	0	0	0	0	0	0	0	1		Yes	Received medication from the tent	0	0	0	1	0	0	0
Catholic Shrine	Uganda	Wakiso	Female	17	Student	Celebrating Uganda Martyr's Day		Yes	Cough Flu Headache	0	1	1	1	0	0	0	0	0	0	0	0	0	0	3		Yes	Received medication from the tent Any other action	0	0	0	1	0	0	1	MRDT
Catholic Shrine	Uganda	Wakiso	Female	30	Nursery	Celebrating Uganda Martyr's Day	Tourism	Yes	Body Pains	0	0	0	0	1	0	0	0	0	0	0	0	0	0	1	None	No
Catholic Shrine	Rwanda	Rubindo	Male	27	Electrician	Celebrating Uganda Martyr's Day		Yes	Body Pains Difficulty in breathing Any other signs and symptoms	0	0	0	0	1	1	0	0	0	0	0	0	0	1	2	Palpitations	Yes	Received medication from the tent	0	0	0	1	0	0	0
Catholic Shrine	Uganda	Masaka	Female	48	Peasant farmer	Celebrating Uganda Martyr's Day		Yes	Cough Body Pains Any other signs and symptoms	0	1	0	0	1	0	0	0	0	0	0	0	0	1	2	Itching eyes	No
Catholic Shrine	Uganda	Kanungu	Female	52	Farmer	Celebrating Uganda Martyr's Day		Yes	Acute waterly diarrhoea Any other signs and symptoms	0	0	0	0	0	0	0	0	0	1	0	0	0	1	0	Epigastric, numbness of the hands,	Yes	Received medication from the tent	0	0	0	1	0	0	0
Catholic Shrine	Uganda	Mbale	Male	74	Farmer	Celebrating Uganda Martyr's Day		Yes	Body Pains	0	0	0	0	1	0	0	0	0	0	0	0	0	0	1	Sore feet	Yes	Received medication from the tent	0	0	0	1	0	0	0
Catholic Shrine	Uganda	Kampala	Female	27	Security	Security Personnel		Yes	Cough Flu Headache Generalised Body Weakness	0	1	1	1	0	0	0	1	0	0	0	0	0	0	4		Yes	Received medication from the tent	0	0	0	1	0	0	0
Catholic Shrine	Uganda	Kampala	Female	31	Salon	Celebrating Uganda Martyr's Day		Yes	Any other signs and symptoms	0	0	0	0	0	0	0	0	0	0	0	0	0	1	0	Abdominal pains	Yes	Received medication from the tent	0	0	0	1	0	0	0
Catholic Shrine	Uganda	Kampala	Female	22	Student	Tourism and adventure		Yes	Any other signs and symptoms	0	0	0	0	0	0	0	0	0	0	0	0	0	1	0	Abdominal pains	Yes	Received medication from the tent	0	0	0	1	0	0	0
Catholic Shrine	Uganda	Sironko	Female	30	Student	Celebrating Uganda Martyr's Day		Yes	Any other signs and symptoms	0	0	0	0	0	0	0	0	0	0	0	0	0	1	0	Itching perineum / anus skin rash	Yes	Received medication from the tent	0	0	0	1	0	0	0
Catholic Shrine	Uganda	Mukono	Female	28	Business lady	Celebrating Uganda Martyr's Day		Yes	Fainting or sudden collapse	0	0	0	0	0	0	0	0	0	0	1	0	0	0	0		Yes	Received medication from the tent	0	0	0	1	0	0	0
Catholic Shrine	Uganda	Kamwenge	Male	75	Peasant farmer	Celebrating Uganda Martyr's Day		Yes	Fainting or sudden collapse	0	0	0	0	0	0	0	0	0	0	1	0	0	0	0		Yes	Received medication from the tent	0	0	0	1	0	0	0
Catholic Shrine	Uganda	Gulu	Female	30	Peasant farmer	Celebrating Uganda Martyr's Day		Yes	Cough Flu Generalised Body Weakness Body Pains	0	1	1	0	1	0	0	1	0	0	0	0	0	0	4	Chest pain	Yes	Received medication from the tent	0	0	0	1	0	0	0
Catholic Shrine	Uganda	Jinja	Male	54	Teacher	Celebrating Uganda Martyr's Day		Yes	Fainting or sudden collapse Any other signs and symptoms	0	0	0	0	0	0	0	0	0	0	1	0	0	1	0	Known Hypertensive	Yes	Received medication from the tent	0	0	0	1	0	0	0
Catholic Shrine	Uganda	Wakiso	Female	32	Peasant	Celebrating Uganda Martyr's Day		Yes	Headache Flu Body Pains	0	0	1	1	1	0	0	0	0	0	0	0	0	0	3		Yes	Received medication from the tent	0	0	0	1	0	0	0
Catholic Shrine	Uganda	Budunda	Male	54	Referand	Celebrating Uganda Martyr's Day		Yes	Body Pains	0	0	0	0	1	0	0	0	0	0	0	0	0	0	1		Yes	Received medication from the tent	0	0	0	1	0	0	0
Catholic Shrine	Uganda	Kiboga	Male	45	Peasant	Celebrating Uganda Martyr's Day		Yes	Headache Flu	0	0	1	1	0	0	0	0	0	0	0	0	0	0	2		Yes	Received medication from the tent	0	0	0	1	0	0	0
Catholic Shrine	Uganda	Luweero	Female	20	Teacher	Celebrating Uganda Martyr's Day		Yes	Body Pains Generalised Body Weakness Headache	0	0	0	1	1	0	0	1	0	0	0	0	0	0	3		Yes	Received medication from the tent	0	0	0	1	0	0	0
Catholic Shrine	Uganda	Wakiso	Male	18	Student	Celebrating Uganda Martyr's Day	Scouts	Yes	Body Pains Generalised Body Weakness	0	0	0	0	1	0	0	1	0	0	0	0	0	0	2		Yes	Received medication from the tent	0	0	0	1	0	0	0
Catholic Shrine	Uganda	Mbale	Female	35	Peasant	Celebrating Uganda Martyr's Day		Yes	Generalised Body Weakness	0	0	0	0	0	0	0	1	0	0	0	0	0	0	1		Yes	Referred to Medical Tent Received medication from the tent	0	1	0	1	0	0	0
Catholic Shrine	Uganda	Abim	Female	60	Peasant	Celebrating Uganda Martyr's Day		Yes	Headache	0	0	0	1	0	0	0	0	0	0	0	0	0	0	1		Yes	Received medication from the tent	0	0	0	1	0	0	0
Catholic Shrine	Uganda	Kampala	Female	24	Student	Tourism and adventure		Yes	Body Pains Fainting or sudden collapse	0	0	0	0	1	0	0	0	0	0	1	0	0	0	1		Yes	Received medication from the tent	0	0	0	1	0	0	0
Catholic Shrine	Uganda	Kampala	Female	51	Civil servant	Celebrating Uganda Martyr's Day		Yes	Headache	0	0	0	1	0	0	0	0	0	0	0	0	0	0	1	Palpitations	Yes	Received medication from the tent	0	0	0	1	0	0	0
Catholic Shrine	Uganda	Kasanda	Male	17	Student	Celebrating Uganda Martyr's Day		Yes	Cough Body Pains Difficulty in breathing	0	1	0	0	1	1	0	0	0	0	0	0	0	0	3		Yes	Received medication from the tent	0	0	0	1	0	0	0
Catholic Shrine	Uganda	Wakiso	Male	23	Student	Celebrating Uganda Martyr's Day		No
Catholic Shrine	Uganda	Kampala	Male	26	Teacher	Celebrating Uganda Martyr's Day		No
Catholic Shrine	Uganda	Wakiso	Female	24	Unemployed	Celebrating Uganda Martyr's Day		No
Catholic Shrine	Uganda	Wakiso	Female	23	House manager	Celebrating Uganda Martyr's Day		No
Catholic Shrine	Uganda	Wakiso	Male	42	Entomologist	Celebrating Uganda Martyr's Day		No
Catholic Shrine	Uganda	Kampala	Female	29	Unemployed	Celebrating Uganda Martyr's Day		No
Catholic Shrine	Uganda	Kampala	Female	42	Business	Celebrating Uganda Martyr's Day		No
Catholic Shrine	Uganda	Kyenjojo	Female	34	Business	Celebrating Uganda Martyr's Day		No
Catholic Shrine	Kenya	None applicable	Male	57	Teacher	Celebrating Uganda Martyr's Day		No
Catholic Shrine	Uganda	Lira	Female	27	Unemployed	Celebrating Uganda Martyr's Day		No
Catholic Shrine	Uganda	Mityana	Male	38	Field manager	Celebrating Uganda Martyr's Day		No
Catholic Shrine	Uganda	Wakiso	Female	45	Business	Celebrating Uganda Martyr's Day		No
Catholic Shrine	Uganda	Wakiso	Female	20	Student	Celebrating Uganda Martyr's Day		No
Catholic Shrine	Uganda	Mpigi	Female	48	Peasant farmer	Celebrating Uganda Martyr's Day		No
Catholic Shrine	Uganda	Lira	Male	29	Teacher	Celebrating Uganda Martyr's Day		No
Catholic Shrine	Uganda	Wakiso	Male	19	Student	Celebrating Uganda Martyr's Day		No
Catholic Shrine	Uganda	Kibuku	Male	36	Security personnel	Celebrating Uganda Martyr's Day		No
Catholic Shrine	Uganda	Kampala	Male	23	Betting officer	Celebrating Uganda Martyr's Day		No
Catholic Shrine	Uganda	Kiboga	Male	19	Student	Celebrating Uganda Martyr's Day		No
Catholic Shrine	Uganda	Kyotera	Male	52	Business	Celebrating Uganda Martyr's Day		No
Catholic Shrine	Uganda	Wakiso	Male	37	Business	Celebrating Uganda Martyr's Day		No
Catholic Shrine	Uganda	Fortportal	Female	33	Bussiness woman	Celebrating Uganda Martyr's Day	Prayer	No																	None
Catholic Shrine	Uganda	Kampala	Male	22	Student	Celebrating Uganda Martyr's Day	Tourism	No
Catholic Shrine	Uganda	Kampala	Male	31	Student	Celebrating Uganda Martyr's Day	Prayer	No
Catholic Shrine	Uganda	Kampala	Female	29	Stastician	Celebrating Uganda Martyr's Day	Prayer	No
Catholic Shrine	Uganda	Wakiso	Male	46	Driver	Celebrating Uganda Martyr's Day	Prayer	No
Catholic Shrine	Uganda	Kampala	Female	21	Student	Celebrating Uganda Martyr's Day	Prayer	No
Catholic Shrine	Uganda	Kampala	Male	24	Barber	Celebrating Uganda Martyr's Day	Prayer	No
Catholic Shrine	Uganda	Arua	Female	28	Bussiness woman	Celebrating Uganda Martyr's Day	Prayer and tourism	No
Catholic Shrine	Uganda	Wakiso	Female	20	Housemaid	Celebrating Uganda Martyr's Day	Prayer	No
Catholic Shrine	Uganda	Kampala	Male	31	Mechanic	Celebrating Uganda Martyr's Day	Prayer	No
Catholic Shrine	Uganda	Wakiso	Male	21	Mechanic	Celebrating Uganda Martyr's Day	Prayer and tourism	No
Catholic Shrine	Uganda	Kampala	Female	26	Accountant	Celebrating Uganda Martyr's Day	Prayer	No
Catholic Shrine	Uganda	Kampala	Female	29	Housemaid	Celebrating Uganda Martyr's Day	Tourism	No
Catholic Shrine	Uganda	Kampala	Male	25	Security	Celebrating Uganda Martyr's Day	Prayer	No
Catholic Shrine	Uganda	Kampala	Male	26	Journalist	Celebrating Uganda Martyr's Day	Prayer	No
Catholic Shrine	Uganda	Tororo	Female	32	Business	Celebrating Uganda Martyr's Day		Yes	Body Pains	0	0	0	0	1	0	0	0	0	0	0	0	0	0	1		No
Catholic Shrine	Uganda	Kampala	Male	25	Bussiness man	Celebrating Uganda Martyr's Day	Prayer	No
Catholic Shrine	Uganda	Kampala	Female	17	Bussiness	Celebrating Uganda Martyr's Day	Tourism	No
Catholic Shrine	Uganda	Namutumba	Female	19	Student	Celebrating Uganda Martyr's Day	Tourism	No
Catholic Shrine	Uganda	Mbarara	Male	30	Farmer	Celebrating Uganda Martyr's Day	Prayer	No
Catholic Shrine	Uganda	Kampala	Female	17	Housemaid	Celebrating Uganda Martyr's Day	Tourism	No
Catholic Shrine	Uganda	Kampala	Female	17	Housemaid	Celebrating Uganda Martyr's Day	Tourism	No
Catholic Shrine	Uganda	Wakiso	Male	32	Bussiness	Celebrating Uganda Martyr's Day		No
Catholic Shrine	Uganda	Wakiso	Female	23	Teacher	Celebrating Uganda Martyr's Day		No
Catholic Shrine	Uganda	Kampala	Female	32	Public servant	Celebrating Uganda Martyr's Day		No
Catholic Shrine	Uganda	Luweero	Male	24	Student	Celebrating Uganda Martyr's Day		No
Catholic Shrine	Uganda	Wakiso	Male	37	Data officer	Celebrating Uganda Martyr's Day		No
Catholic Shrine	Uganda	Rukungiri	Female	24	Student	Celebrating Uganda Martyr's Day		No
Catholic Shrine	Uganda	Kampala	Male	52	Unemployed	Celebrating Uganda Martyr's Day		No
Catholic Shrine	Uganda	Wakiso	Female	25	Unemployed	Celebrating Uganda Martyr's Day		No
Catholic Shrine	Uganda	Wakiso	Male	40	Engineer	Celebrating Uganda Martyr's Day		No
Catholic Shrine	Uganda	Kampala	Male	40	Driver	Celebrating Uganda Martyr's Day		No
Catholic Shrine	Uganda	Kampala	Female	29	Business	Celebrating Uganda Martyr's Day		No
Catholic Shrine	Uganda	Wakiso	Female	21	Business	Celebrating Uganda Martyr's Day		No
Catholic Shrine	Uganda	Kampala	Male	21	Unemployed	Celebrating Uganda Martyr's Day		No
Catholic Shrine	Uganda	Kampala	Female	24	Unemployed	Celebrating Uganda Martyr's Day		No
Catholic Shrine	Uganda	Kampala	Male	39	Security personnel	Celebrating Uganda Martyr's Day		No
Catholic Shrine	Uganda	Kampala	Male	23	Student	Celebrating Uganda Martyr's Day		No
Catholic Shrine	Uganda	Kampala	Male	36	Carpenter	Celebrating Uganda Martyr's Day		No
Catholic Shrine	Uganda	Mbarara	Male	21	Student	Celebrating Uganda Martyr's Day		No
Catholic Shrine	Uganda	Fortportal	Female	32	Hairdresser	Celebrating Uganda Martyr's Day		No
Catholic Shrine	Uganda	Kampala	Male	68	School administrator	Celebrating Uganda Martyr's Day		No
Catholic Shrine	Uganda	Nakaseke	Male	24	Carpenter	Celebrating Uganda Martyr's Day		No
Catholic Shrine	Uganda	Bunyangabu	Male	52	Business	Celebrating Uganda Martyr's Day		No
Catholic Shrine	Uganda	Wakiso	Female	23	Waitress	Celebrating Uganda Martyr's Day		No
Catholic Shrine	Uganda	Wakiso	Female	49	Peasant farmer	Celebrating Uganda Martyr's Day		No
Catholic Shrine	Uganda	Kampala	Male	24	Student	Celebrating Uganda Martyr's Day	Prayer	No
Catholic Shrine	Uganda	Kasese	Male	50	Warehouse technician	Celebrating Uganda Martyr's Day	Prayer	No
Catholic Shrine	Uganda	Mukono	Male	26	Teacher	Celebrating Uganda Martyr's Day	Tourism	No
Catholic Shrine	Uganda	Wakiso	Female	18	Student	Celebrating Uganda Martyr's Day		Yes	Cough Flu Headache	0	1	1	1	0	0	0	0	0	0	0	0	0	0	3		Yes	Received medication from the tent	0	0	0	1	0	0	0
Catholic Shrine	Uganda	Kampala	Female	4	Child	Celebrating Uganda Martyr's Day		Yes	Fainting or sudden collapse	0	0	0	0	0	0	0	0	0	0	1	0	0	0	0	Seizures	Yes	Received medication from the tent	0	0	0	1	0	0	0
Catholic Shrine	Uganda	Wakiso	Female	27	Student	Celebrating Uganda Martyr's Day	Prayer	No
Catholic Shrine	Uganda	Jinja	Female	15	Student	Celebrating Uganda Martyr's Day		Yes	Headache Difficulty in breathing Generalised Body Weakness Fainting or sudden collapse Any other signs and symptoms	0	0	0	1	0	1	0	1	0	0	1	0	0	1	3	Convulsions	Yes	Received medication from the tent	0	0	0	1	0	0	0	No
Catholic Shrine	Uganda	Wakiso	Female	18	Student	Celebrating Uganda Martyr's Day	Tourism	No
Catholic Shrine	Uganda	Kampala	Female	18	Student	Celebrating Uganda Martyr's Day		Yes	Flu Fainting or sudden collapse	0	0	1	0	0	0	0	0	0	0	1	0	0	0	1		Yes	Received medication from the tent	0	0	0	1	0	0	0
Catholic Shrine	Uganda	Kampala	Male	22	Bussiness man	Celebrating Uganda Martyr's Day	Tourism	No
Catholic Shrine	Uganda	Rubirizi	Female	63	Peasant	Celebrating Uganda Martyr's Day		Yes	Any other signs and symptoms	0	0	0	0	0	0	0	0	0	0	0	0	0	1	0	Vomiting	Yes	Received medication from the tent	0	0	0	1	0	0	0
Catholic Shrine	Uganda	Kampala	Female	34	Student	Celebrating Uganda Martyr's Day		Yes	Headache Body Pains Difficulty in breathing	0	0	0	1	1	1	0	0	0	0	0	0	0	0	3	Vomiting	Yes	Received medication from the tent	0	0	0	1	0	0	0
Catholic Shrine	Uganda	Kampala	Male	38	Security	Celebrating Uganda Martyr's Day	Prayer	No
Catholic Shrine	Uganda	Kampala	Male	28	Security	Celebrating Uganda Martyr's Day	Prayer	No
Catholic Shrine	Uganda	Kampala	Female	22	Bussiness woman	Celebrating Uganda Martyr's Day	Prayer	No
Catholic Shrine	Uganda	Kyenjojo	Male	20	Peasant	Celebrating Uganda Martyr's Day		Yes	Headache Any other signs and symptoms	0	0	0	1	0	0	0	0	0	0	0	0	0	1	1	Abdominal pain	Yes	Received medication from the tent	0	0	0	1	0	0	0
Catholic Shrine	Uganda	Mukono	Male	28	Boda rider	Celebrating Uganda Martyr's Day	Prayer	No
Catholic Shrine	Uganda	Kampala	Female	30	Student	Celebrating Uganda Martyr's Day		Yes	Cough Flu	0	1	1	0	0	0	0	0	0	0	0	0	0	0	2		Yes	Received medication from the tent	0	0	0	1	0	0	0
Catholic Shrine	Uganda	Kampala	Male	30	Builder	Celebrating Uganda Martyr's Day	Prayer	No
Catholic Shrine	Uganda	Kyegegwa	Female	60	Peasant	Tourism and adventure		Yes	Body Pains Any other signs and symptoms	0	0	0	0	1	0	0	0	0	0	0	0	0	1	1	Chest pain	Yes	Received medication from the tent	0	0	0	1	0	0	0
Catholic Shrine	Uganda	Luuka	Female	28	Chapati maker	Commercial Business		Yes	Cough Headache Difficulty in breathing	0	1	0	1	0	1	0	0	0	0	0	0	0	0	3		Yes	Received medication from the tent	0	0	0	1	0	0	0
Catholic Shrine	Uganda	Kampala	Female	21	Student	Celebrating Uganda Martyr's Day	Tourism	No
Catholic Shrine	Uganda	Kamuli	Female	38	Student	Celebrating Uganda Martyr's Day		Yes	Body Pains Fainting or sudden collapse	0	0	0	0	1	0	0	0	0	0	1	0	0	0	1		Yes	Received medication from the tent	0	0	0	1	0	0	0
Catholic Shrine	Uganda	Kampala	Male	44	Technician	Celebrating Uganda Martyr's Day	Prayer	No
Catholic Shrine	Uganda	Kampala	Male	22	Engineer	Celebrating Uganda Martyr's Day	Tourism	No
Protestant Shrine	Kenya	Kampala	Female	34	Business	Commercial Business		Yes	Any other signs and symptoms	0	0	0	0	0	0	0	0	0	0	0	0	0	1	0	Minor accident	Yes	Received medication from the tent	0	0	0	1	0	0	0
Catholic Shrine	Uganda	Kampala	Male	24	Engineer	Celebrating Uganda Martyr's Day	Tourism	No
Protestant Shrine	Uganda	Mukono	Female	37	Business	Celebrating Uganda Martyr's Day		Yes		0	0	0	0	0	0	0	0	0	0	0	0	0	0	0	Inflammation	Yes	Received medication from the tent	0	0	0	1	0	0	0
Catholic Shrine	Uganda	Kampala	Male	30	Security	Security Personnel		No
Protestant Shrine	Uganda	Kalungu	Female	58	Business	Celebrating Uganda Martyr's Day		Yes	Cough Flu Body Pains Headache Generalised Body Weakness	0	1	1	1	1	0	0	1	0	0	0	0	0	0	5		Yes	Received medication from the tent	0	0	0	1	0	0	0
Protestant Shrine	Uganda	Nduhukyire Lawrence	Female	29	Business	Celebrating Uganda Martyr's Day		Yes		0	0	0	0	0	0	0	0	0	0	0	0	0	0	0	Swollen feet	Yes	First Aid	0	0	0	0	1	0	0
Catholic Shrine	Uganda	Wakiso	Male	29	Boda Boda rider	Celebrating Uganda Martyr's Day	Prayer	No
Protestant Shrine	Uganda	Wakiso	Female	35	Business	Celebrating Uganda Martyr's Day		Yes	Generalised Body Weakness	0	0	0	0	0	0	0	1	0	0	0	0	0	0	1	Fever	Yes	Referred to the health facility Referred to Medical Tent	0	1	1	0	0	0	0
Protestant Shrine	Uganda	Wakiso	Female	26	None	Celebrating Uganda Martyr's Day		Yes	Any other signs and symptoms	0	0	0	0	0	0	0	0	0	0	0	0	0	1	0	Stomaches	Yes	Received medication from the tent	0	0	0	1	0	0	0
Protestant Shrine	Uganda	Kampala	Male	13	Student	Celebrating Uganda Martyr's Day		Yes		0	0	0	0	0	0	0	0	0	0	0	0	0	0	0	Stomach Pain	Yes	Received medication from the tent	0	0	0	1	0	0	0
Protestant Shrine	Uganda	Lira	Female	17	Student	Celebrating Uganda Martyr's Day		Yes	Headache Any other signs and symptoms	0	0	0	1	0	0	0	0	0	0	0	0	0	1	1	Fever	Yes	Received medication from the tent	0	0	0	1	0	0	0
Catholic Shrine	Uganda	Wakiso	Male	25	Farmer	Celebrating Uganda Martyr's Day	Tourism	No
Protestant Shrine	Uganda	Lira	Female	54	Farmer	Celebrating Uganda Martyr's Day		Yes	Body Pains	0	0	0	0	1	0	0	0	0	0	0	0	0	0	1		Yes	Received medication from the tent	0	0	0	1	0	0	0	Lab tests done_Malaria
Catholic Shrine	Uganda	Kampala	Male	30	Business	Celebrating Uganda Martyr's Day		No
Protestant Shrine	Uganda	Wakiso	Female	38	Business	Celebrating Uganda Martyr's Day		Yes	Body Pains	0	0	0	0	1	0	0	0	0	0	0	0	0	0	1		Yes	Received medication from the tent	0	0	0	1	0	0	0
Catholic Shrine	Uganda	Kampala	Male	25	Bussiness	Celebrating Uganda Martyr's Day		No
Catholic Shrine	Uganda	Kiruhura	Male	35	Reveradah	Celebrating Uganda Martyr's Day		Yes	Cough Flu	0	1	1	0	0	0	0	0	0	0	0	0	0	0	2		Yes	Received medication from the tent	0	0	0	1	0	0	0
Catholic Shrine	Uganda	Mukono	Male	20	Student	Celebrating Uganda Martyr's Day		No
Protestant Shrine	Uganda	Soroti	Male	56	Business	Celebrating Uganda Martyr's Day		Yes	Cough Flu Body Pains	0	1	1	0	1	0	0	0	0	0	0	0	0	0	3		Yes	Referred to Medical Tent	0	1	0	0	0	0	0
Catholic Shrine	Uganda	Kampala	Female	24	Unemployed	Celebrating Uganda Martyr's Day		No
Protestant Shrine	Uganda	Kiruhura	Female	69	Business	Celebrating Uganda Martyr's Day		Yes	Body Pains Any other signs and symptoms	0	0	0	0	1	0	0	0	0	0	0	0	0	1	1	Would	Yes	First Aid	0	0	0	0	1	0	0
Protestant Shrine	Uganda	Ntugamo	Female	42	None	Celebrating Uganda Martyr's Day		Yes	Cough	0	1	0	0	0	0	0	0	0	0	0	0	0	0	1		Yes	Referred to the health facility	0	0	1	0	0	0	0
Protestant Shrine	Uganda	Buikwe	Female	15	Student	Celebrating Uganda Martyr's Day		Yes	Cough	0	1	0	0	0	0	0	0	0	0	0	0	0	0	1		Yes	Referred to Medical Tent	0	1	0	0	0	0	0
Protestant Shrine	Uganda	Mukono	Male	25	Business	Celebrating Uganda Martyr's Day		Yes	Cough	0	1	0	0	0	0	0	0	0	0	0	0	0	0	1		Yes	Received medication from the tent	0	0	0	1	0	0	0
Protestant Shrine	Uganda	Mukono	Female	42	Farmer	Celebrating Uganda Martyr's Day		Yes	Headache	0	0	0	1	0	0	0	0	0	0	0	0	0	0	1		Yes	Received medication from the tent	0	0	0	1	0	0	0
Protestant Shrine	Uganda	Wakiso	Female	11	Pupil	Celebrating Uganda Martyr's Day		Yes	Cough Flu	0	1	1	0	0	0	0	0	0	0	0	0	0	0	2		Yes	Received medication from the tent	0	0	0	1	0	0	0
Protestant Shrine	Uganda	Wakiso	Female	24	Business	Celebrating Uganda Martyr's Day		Yes	Flu	0	0	1	0	0	0	0	0	0	0	0	0	0	0	1		Yes	Referred to Medical Tent	0	1	0	0	0	0	0
Protestant Shrine	Uganda	Kampala	Female	36	None	Celebrating Uganda Martyr's Day		Yes	Cough Flu	0	1	1	0	0	0	0	0	0	0	0	0	0	0	2		Yes	Received medication from the tent	0	0	0	1	0	0	0
Protestant Shrine	Uganda	Wakiso	Female	60	None	Celebrating Uganda Martyr's Day		Yes	Cough Flu Body Pains	0	1	1	0	1	0	0	0	0	0	0	0	0	0	3		Yes	Received medication from the tent Any other action	0	0	0	1	0	0	1	Masage
Protestant Shrine	Uganda	Kayunga	Female	67	Farmer	Celebrating Uganda Martyr's Day		Yes	Headache Body Pains	0	0	0	1	1	0	0	0	0	0	0	0	0	0	2		Yes	Referred to Medical Tent Any other action	0	1	0	0	0	0	1	Masage
Protestant Shrine	Uganda	Mubende	Male	47	Farmer	Celebrating Uganda Martyr's Day		Yes	Body Pains Headache	0	0	0	1	1	0	0	0	0	0	0	0	0	0	2		Yes	Self Treatment	1	0	0	0	0	0	0
Protestant Shrine	Uganda	Kayunga	Female	41	Business and Farmer	Celebrating Uganda Martyr's Day		Yes	Any other signs and symptoms Body Pains	0	0	0	0	1	0	0	0	0	0	0	0	0	1	1		No
Protestant Shrine	Uganda	Rukugiri	Male	56	Farmer	Celebrating Uganda Martyr's Day		Yes	Body Pains	0	0	0	0	1	0	0	0	0	0	0	0	0	0	1		Yes	First Aid	0	0	0	0	1	0	0
Catholic Shrine	Uganda	Buikwe	Female	60	None	Celebrating Uganda Martyr's Day		Yes	Generalised Body Weakness	0	0	0	0	0	0	0	1	0	0	0	0	0	0	1		No
Catholic Shrine	Uganda	Mutole Geofrey	Female	80	None	Celebrating Uganda Martyr's Day		Yes	Generalised Body Weakness Any other signs and symptoms	0	0	0	0	0	0	0	1	0	0	0	0	0	1	1	Joint pain	Yes	Referred to Medical Tent	0	1	0	0	0	0	0
Catholic Shrine	Uganda	Buikwe	Female	30	Salon	Celebrating Uganda Martyr's Day		Yes	Difficulty in breathing	0	0	0	0	0	1	0	0	0	0	0	0	0	0	1		No
Catholic Shrine	Uganda	Mbrara	Female	62	Farmer	Celebrating Uganda Martyr's Day		Yes	Any other signs and symptoms	0	0	0	0	0	0	0	0	0	0	0	0	0	1	0	Back pain	No
Catholic Shrine	Uganda	Kampala	Female	26	Farmer	Celebrating Uganda Martyr's Day		Yes	Body Pains	0	0	0	0	1	0	0	0	0	0	0	0	0	0	1		Yes	Referred to Medical Tent	0	1	0	0	0	0	0
Catholic Shrine	Uganda	Zombo	Male	49	Construction	Celebrating Uganda Martyr's Day		Yes	Generalised Body Weakness Body Pains	0	0	0	0	1	0	0	1	0	0	0	0	0	0	2		No
Catholic Shrine	Uganda	Busia	Male	22	Business	Celebrating Uganda Martyr's Day		Yes	Headache	0	0	0	1	0	0	0	0	0	0	0	0	0	0	1		No
Catholic Shrine	Uganda	Bulisa	Female	37	Farmer	Celebrating Uganda Martyr's Day		Yes	Body Pains	0	0	0	0	1	0	0	0	0	0	0	0	0	0	1		No
Catholic Shrine	Uganda	Mayuge	Male	36	Fisherman	Celebrating Uganda Martyr's Day		Yes	Body Pains	0	0	0	0	1	0	0	0	0	0	0	0	0	0	1		No
Catholic Shrine	Uganda	Wakiso	Female	66	Own savings( business	Celebrating Uganda Martyr's Day		Yes	Generalised Body Weakness	0	0	0	0	0	0	0	1	0	0	0	0	0	0	1		No
Catholic Shrine	Uganda	Kampala	Male	34	Casual worker	Celebrating Uganda Martyr's Day	Pray for a job	Yes	Headache	0	0	0	1	0	0	0	0	0	0	0	0	0	0	1	None	Yes	First Aid	0	0	0	0	1	0	0	Given rest under the shade
Catholic Shrine	Uganda	Mukono	Female	30	Casual worker	Celebrating Uganda Martyr's Day	No	Yes	Headache	0	0	0	1	0	0	0	0	0	0	0	0	0	0	1	None	Yes	First Aid	0	0	0	0	1	0	0	Given glucose, paracetamol
Catholic Shrine	Uganda	Mukono	Female	25	Casual worker	Celebrating Uganda Martyr's Day	Prayers	Yes		0	0	0	0	0	0	0	0	0	0	0	0	0	0	0	Back pain	Yes	First Aid	0	0	0	0	1	0	0	Referred to medical tent
Catholic Shrine	Uganda	Kyenjojo	Female	41	Peasant	Celebrating Uganda Martyr's Day	Praying for family members	Yes	Headache Body Pains	0	0	0	1	1	0	0	0	0	0	0	0	0	0	2	No	Yes	First Aid Any other action	0	0	0	0	1	0	1	Given paracetamol, glucose and water
Catholic Shrine	Uganda	Kampala	Female	31	Business	Celebrating Uganda Martyr's Day	No	Yes	Fainting or sudden collapse	0	0	0	0	0	0	0	0	0	0	1	0	0	0	0	No	Yes	Referred to Medical Tent Any other action	0	1	0	0	0	0	1	Evacuated
Catholic Shrine	Uganda	Kabarole	Female	25	Business	Celebrating Uganda Martyr's Day	No	Yes	Fainting or sudden collapse	0	0	0	0	0	0	0	0	0	0	1	0	0	0	0	No	Yes	Referred to Medical Tent First Aid Any other action	0	1	0	0	1	0	1	Evacuated
Catholic Shrine	Uganda	Kampala	Female	30	Business	Celebrating Uganda Martyr's Day	No	Yes	Headache Difficulty in breathing	0	0	0	1	0	1	0	0	0	0	0	0	0	0	2	No	Yes	First Aid Referred to Medical Tent Any other action	0	1	0	0	1	0	1	Evacuated
Catholic Shrine	Uganda	Buvuma	Male	10	Peasant	Celebrating Uganda Martyr's Day	No	Yes	Any other signs and symptoms	0	0	0	0	0	0	0	0	0	0	0	0	0	1	0	Vomiting	Yes	First Aid Referred to Medical Tent	0	1	0	0	1	0	0	No
Catholic Shrine	Uganda	Kampala	Male	30	Teacher	Celebrating Uganda Martyr's Day	No	Yes	Headache Flu Cough	0	1	1	1	0	0	0	0	0	0	0	0	0	0	3	No	Yes	First Aid Referred to Medical Tent	0	1	0	0	1	0	0	Given paracetamol
Catholic Shrine	Uganda	Buikwe	Male	12	Student	Celebrating Uganda Martyr's Day	No	Yes	Difficulty in breathing	0	0	0	0	0	1	0	0	0	0	0	0	0	0	1	No	Yes	Any other action	0	0	0	0	0	0	1	Evacuated
Catholic Shrine	Uganda	Kampala	Female	40	House wife	Celebrating Uganda Martyr's Day	No	Yes	Headache	0	0	0	1	0	0	0	0	0	0	0	0	0	0	1	Joint pain	Yes	Any other action	0	0	0	0	0	0	1	Given paracetamol
Catholic Shrine	Uganda	Kagadi	Female	63	Peasant	Celebrating Uganda Martyr's Day	No	Yes	Any other signs and symptoms	0	0	0	0	0	0	0	0	0	0	0	0	0	1	0	Not passing stool for the last 5days, back pain	Yes	Referred to Medical Tent	0	1	0	0	0	0	0	No
Catholic Shrine	Uganda	Wakiso	Female	16	Student	Celebrating Uganda Martyr's Day	No	Yes	Body blisters	0	0	0	0	0	0	0	0	0	0	0	1	0	0	0	No	Yes	Referred to Medical Tent First Aid	0	1	0	0	1	0	0
Catholic Shrine	Uganda	Wakiso	Female	59	Business	Celebrating Uganda Martyr's Day	No	Yes	Any other signs and symptoms	0	0	0	0	0	0	0	0	0	0	0	0	0	1	0	Abdominal pain	Yes	Referred to Medical Tent	0	1	0	0	0	0	0	Given paracetamol
Catholic Shrine	Uganda	Wakiso	Female	60	Business	Celebrating Uganda Martyr's Day	No	Yes	Headache	0	0	0	1	0	0	0	0	0	0	0	0	0	0	1	No	Yes	Any other action	0	0	0	0	0	0	1	Given paracetamol
Catholic Shrine	Uganda	Lira	Male	40	Peasant	Celebrating Uganda Martyr's Day	No	Yes	Fluctuating Fevers Generalised Body Weakness Any other signs and symptoms	0	0	0	0	0	0	1	1	0	0	0	0	0	1	1	Coldness	Yes	Referred to Medical Tent	0	1	0	0	0	0	0	No
Catholic Shrine	Uganda	Lyantonde	Female	52	Tailor	Celebrating Uganda Martyr's Day	No	Yes	Cough Any other signs and symptoms	0	1	0	0	0	0	0	0	0	0	0	0	0	1	1	Back pain	Yes	Referred to Medical Tent	0	1	0	0	0	0	0	Given paracetamol
Catholic Shrine	Uganda	Mpigi	Male	23	Business	Celebrating Uganda Martyr's Day	Get job	Yes	Any other signs and symptoms	0	0	0	0	0	0	0	0	0	0	0	0	0	1	0	Abdominal pain	Yes	Referred to Medical Tent Any other action	0	1	0	0	0	0	1	Given magnesium tabs
Catholic Shrine	Uganda	Kampala	Female	23	Business	Celebrating Uganda Martyr's Day	No	Yes	Body blisters	0	0	0	0	0	0	0	0	0	0	0	1	0	0	0	No	Yes	First Aid	0	0	0	0	1	0	0	No
Catholic Shrine	Uganda	Jinja	Female	24	House wife	Celebrating Uganda Martyr's Day		Yes		0	0	0	0	0	0	0	0	0	0	0	0	0	0	0	Painful swollen lower limbs	No
Protestant Shrine	Uganda	Mukono	Female	84	Nduhukyire Lawrence	Celebrating Uganda Martyr's Day		No
Protestant Shrine	Uganda	Wakiso	Female	25	Business	Celebrating Uganda Martyr's Day		No
Catholic Shrine	Uganda	Wakiso	Female	38	Shop attendant	Celebrating Uganda Martyr's Day		Yes	Body Pains Headache	0	0	0	1	1	0	0	0	0	0	0	0	0	0	2		Yes	Received medication from the tent	0	0	0	1	0	0	0
Catholic Shrine	Uganda	Mpigi	Male	32	Business	Celebrating Uganda Martyr's Day		No
Catholic Shrine	Uganda	Jinja	Female	16	Student	Celebrating Uganda Martyr's Day		No
Catholic Shrine	Uganda	Jknja	Female	32	Tailoring	Celebrating Uganda Martyr's Day		No
Catholic Shrine	Uganda	Kabalore	Female	55	Farming	Celebrating Uganda Martyr's Day		No
Catholic Shrine	Uganda	Mukono	Female	21	Business	Celebrating Uganda Martyr's Day		No
Catholic Shrine	Uganda	Mukono	Female	50	Farmer	Celebrating Uganda Martyr's Day		No
Catholic Shrine	Uganda	Buikwe	Male	39	None	Celebrating Uganda Martyr's Day	Lame	No
Catholic Shrine	Uganda	Mukono	Female	48	Farming	Celebrating Uganda Martyr's Day		No
Catholic Shrine	Uganda	Bundibugyo	Female	45	Teacher	Celebrating Uganda Martyr's Day		No
Catholic Shrine	Uganda	Sironko	Female	70	Farmer	Celebrating Uganda Martyr's Day		Yes	Any other signs and symptoms Body Pains	0	0	0	0	1	0	0	0	0	0	0	0	0	1	1	Upper abdominal pain - Ulcers, Diabetes	Yes	Received medication from the tent	0	0	0	1	0	0	0
Catholic Shrine	Uganda	Wakiso	Female	60	Farmer	Celebrating Uganda Martyr's Day		Yes	Flu	0	0	1	0	0	0	0	0	0	0	0	0	0	0	1		Yes	Received medication from the tent	0	0	0	1	0	0	0
Catholic Shrine	Uganda	Bukedea	Male	33	Farming	Celebrating Uganda Martyr's Day		No
Catholic Shrine	Uganda	Masaka	Female	60	Farming	Celebrating Uganda Martyr's Day		No
Catholic Shrine	Uganda	Mukono	Female	16	Unemployed	Celebrating Uganda Martyr's Day		No
Catholic Shrine	Uganda	Kamuli	Male	50	Farming	Celebrating Uganda Martyr's Day		No
Catholic Shrine	Uganda	Wakiso	Female	38	Framer	Celebrating Uganda Martyr's Day		No
Catholic Shrine	Uganda	Kampala	Male	34	None, disabled	Celebrating Uganda Martyr's Day		No
Catholic Shrine	Uganda	Sironko	Female	60	Farmer	Celebrating Uganda Martyr's Day		Yes	Body Pains Any other signs and symptoms	0	0	0	0	1	0	0	0	0	0	0	0	0	1	1	Lower limbs swelling	Yes	Received medication from the tent	0	0	0	1	0	0	0
Catholic Shrine	Uganda	Mubende	Male	38	Farmer	Celebrating Uganda Martyr's Day		Yes	Any other signs and symptoms	0	0	0	0	0	0	0	0	0	0	0	0	0	1	0	Nausea during motion	Yes	Referred to the health facility	0	0	1	0	0	0	0
Catholic Shrine	Uganda	Kisoro	Male	60	MTN manager	Celebrating Uganda Martyr's Day		No
Catholic Shrine	Uganda	Kampala	Female	16	Student	Celebrating Uganda Martyr's Day		No
Catholic Shrine	Uganda	Kireka	Female	25	Teacher	Celebrating Uganda Martyr's Day		No
Catholic Shrine	Uganda	Mukono	Female	25	Business lady	Celebrating Uganda Martyr's Day		No
Catholic Shrine	Uganda	Namugongo	Female	21	Salon lady	Celebrating Uganda Martyr's Day		No
Catholic Shrine	Uganda	Entebe	Male	25	Farmer	Celebrating Uganda Martyr's Day		No
Catholic Shrine	Uganda	Kagadi	Male	52	Farmer	Celebrating Uganda Martyr's Day		No
Catholic Shrine	Uganda	Kampala makindye	Male	27	Driver	Celebrating Uganda Martyr's Day		No
Catholic Shrine	Uganda	Kibale	Male	33	Farming	Celebrating Uganda Martyr's Day		No
Catholic Shrine	Uganda	Wakiso entebe	Male	31	Business	Commercial Business		No
Catholic Shrine	Uganda	Arua	Female	38	Farmer	Celebrating Uganda Martyr's Day		No
Catholic Shrine	Uganda	Mukono	Female	26	Nurse	Celebrating Uganda Martyr's Day		No
Catholic Shrine	Uganda	Wakiso	Female	62	Farmer	Celebrating Uganda Martyr's Day	Bless the Lord	No
Catholic Shrine	Uganda	Mityana	Male	18	Student	Celebrating Uganda Martyr's Day		Yes	Headache Fluctuating Fevers	0	0	0	1	0	0	1	0	0	0	0	0	0	0	1		Yes	Received medication from the tent	0	0	0	1	0	0	0
Catholic Shrine	Uganda	Mukono seta	Female	32	Toilor	Celebrating Uganda Martyr's Day		No
Catholic Shrine	Uganda	Mukono	Female	44	Dobbie	Celebrating Uganda Martyr's Day		No
Catholic Shrine	Uganda	Masaka	Male	20	Student	Celebrating Uganda Martyr's Day	Thanks giving	No
Catholic Shrine	Uganda	Luweero	Female	50	Farmer	Celebrating Uganda Martyr's Day		No
Catholic Shrine	Uganda	Hoima	Male	32	Decoration service	Celebrating Uganda Martyr's Day		No
Catholic Shrine	Uganda	Mityana	Male	40	Farmer	Celebrating Uganda Martyr's Day		No
Catholic Shrine	Uganda	Kabale	Male	50	Farmer	Celebrating Uganda Martyr's Day	Tour Namugongo	No
Catholic Shrine	Uganda	Kampala	Male	18	Student	Celebrating Uganda Martyr's Day		No
Catholic Shrine	Uganda	Mukono	Female	60	Businese	Celebrating Uganda Martyr's Day	Business	No
Catholic Shrine	Uganda	Mukono	Male	33	Healthworker	Celebrating Uganda Martyr's Day		No
Catholic Shrine	Uganda	Wakiso	Female	56	Business	Celebrating Uganda Martyr's Day		No
Catholic Shrine	Uganda	Mbale	Male	42	Driver	Celebrating Uganda Martyr's Day		Yes	Fluctuating Fevers	0	0	0	0	0	0	1	0	0	0	0	0	0	0	0		Yes	Received medication from the tent Sample Collection	0	0	0	1	0	1	0
Catholic Shrine	DRC	Kampala	Female	45	.market vendor	Celebrating Uganda Martyr's Day		No
Catholic Shrine	Uganda	Bukomansimbi	Male	39	Farmer	Celebrating Uganda Martyr's Day		No
Catholic Shrine	Uganda	Kamuli	Male	55	Farmer	Celebrating Uganda Martyr's Day		No
Catholic Shrine	Uganda	Butambala	Male	60	Farmer	Celebrating Uganda Martyr's Day		No
Catholic Shrine	Uganda	Busia	Male	40	Business	Celebrating Uganda Martyr's Day		No
Catholic Shrine	Uganda	Mpigi	Female	40	Teacher	Celebrating Uganda Martyr's Day		Yes	Fluctuating Fevers	0	0	0	0	0	0	1	0	0	0	0	0	0	0	0		Yes	Self Treatment Received medication from the tent	1	0	0	1	0	0	0
Catholic Shrine	South Sudan	Munike	Male	25	Student	Celebrating Uganda Martyr's Day	Tour	No
Catholic Shrine	Uganda	Mukono	Female	24	Business	Celebrating Uganda Martyr's Day		No
Catholic Shrine	Uganda	Wakiso	Male	20	Self employed	Celebrating Uganda Martyr's Day		No
Catholic Shrine	Uganda	Kyenjojo	Female	34	Farmer	Celebrating Uganda Martyr's Day		Yes	Headache Body Pains Fluctuating Fevers	0	0	0	1	1	0	1	0	0	0	0	0	0	0	2		Yes	Received medication from the tent	0	0	0	1	0	0	0
Catholic Shrine	Uganda	Mukono	Female	43	House wife	Celebrating Uganda Martyr's Day		Yes	Headache Cough Body Pains	0	1	0	1	1	0	0	0	0	0	0	0	0	0	3		Yes	Received medication from the tent	0	0	0	1	0	0	0
Catholic Shrine	Uganda	Kasese	Female	56	Farmer	Celebrating Uganda Martyr's Day		Yes	Any other signs and symptoms Acute waterly diarrhoea	0	0	0	0	0	0	0	0	0	1	0	0	0	1	0	Generalized abdominal pain	Yes	Received medication from the tent	0	0	0	1	0	0	0
Catholic Shrine	Uganda	Adjuman	Male	25	Business man	Celebrating Uganda Martyr's Day		No
Catholic Shrine	Uganda	Adjuman	Male	22	Technician	Celebrating Uganda Martyr's Day		No
Catholic Shrine	Uganda	Kabalore	Female	46	Business lady	Celebrating Uganda Martyr's Day		No
Catholic Shrine	Uganda	Wakiso	Female	60	Administration	Celebrating Uganda Martyr's Day		No
Catholic Shrine	Uganda	Wakiso	Female	27	Accountant	Celebrating Uganda Martyr's Day		Yes	Any other signs and symptoms	0	0	0	0	0	0	0	0	0	0	0	0	0	1	0	Dizziness and feeling of faintedness	Yes	Received medication from the tent First Aid	0	0	0	1	1	0	0
Catholic Shrine	Uganda	Kasese	Female	56	Farmer	Celebrating Uganda Martyr's Day		Yes	Acute waterly diarrhoea	0	0	0	0	0	0	0	0	0	1	0	0	0	0	0		Yes	Received medication from the tent	0	0	0	1	0	0	0
Catholic Shrine	Uganda	Mukono	Male	17	Dependant	Celebrating Uganda Martyr's Day		Yes	Fluctuating Fevers Any other signs and symptoms	0	0	0	0	0	0	1	0	0	0	0	0	0	1	0	Upper abdominal pain	Yes	Received medication from the tent	0	0	0	1	0	0	0
Catholic Shrine	Uganda	Masaka	Female	59	Farmer	Celebrating Uganda Martyr's Day		Yes	Headache Any other signs and symptoms	0	0	0	1	0	0	0	0	0	0	0	0	0	1	1	Toothache	Yes	Received medication from the tent	0	0	0	1	0	0	0
Catholic Shrine	Uganda	Sironko	Male	77	Farmer	Celebrating Uganda Martyr's Day		Yes	Cough	0	1	0	0	0	0	0	0	0	0	0	0	0	0	1		Yes	Received medication from the tent	0	0	0	1	0	0	0
Catholic Shrine	Uganda	Wakiso	Female	12	Pupil	Celebrating Uganda Martyr's Day		Yes	Any other signs and symptoms	0	0	0	0	0	0	0	0	0	0	0	0	0	1	0	Generalized abdominal pain	Yes	Received medication from the tent	0	0	0	1	0	0	0
Catholic Shrine	Uganda	Jinja	Female	26	Tailor	Celebrating Uganda Martyr's Day		Yes	Generalised Body Weakness Any other signs and symptoms	0	0	0	0	0	0	0	1	0	0	0	0	0	1	1	Chills with sweating	Yes	Received medication from the tent First Aid	0	0	0	1	1	0	0
Catholic Shrine	Uganda	Mukono	Female	14	Student	Celebrating Uganda Martyr's Day		Yes	Flu Body Pains	0	0	1	0	1	0	0	0	0	0	0	0	0	0	2		Yes	Received medication from the tent	0	0	0	1	0	0	0
Catholic Shrine	Uganda	Mukono	Female	14	Student	Celebrating Uganda Martyr's Day		Yes	Flu Cough Any other signs and symptoms	0	1	1	0	0	0	0	0	0	0	0	0	0	1	2	Chest pain	Yes	Received medication from the tent	0	0	0	1	0	0	0
Catholic Shrine	Uganda	Kamuli	Female	19	Student	Celebrating Uganda Martyr's Day		Yes	Flu	0	0	1	0	0	0	0	0	0	0	0	0	0	0	1		Yes	Received medication from the tent	0	0	0	1	0	0	0
Catholic Shrine	Uganda	Kamuli	Female	16	Student	Celebrating Uganda Martyr's Day		Yes	Cough Flu	0	1	1	0	0	0	0	0	0	0	0	0	0	0	2		Yes	Received medication from the tent	0	0	0	1	0	0	0
Catholic Shrine	Uganda	Wakiso	Male	38	Farmer	Celebrating Uganda Martyr's Day		Yes	Any other signs and symptoms	0	0	0	0	0	0	0	0	0	0	0	0	0	1	0	Genital ulcerations with itching	Yes	Referred to the health facility	0	0	1	0	0	0	0
Catholic Shrine	Uganda	Namisindwa	Female	61	Teacher	Celebrating Uganda Martyr's Day		Yes	Generalised Body Weakness Any other signs and symptoms	0	0	0	0	0	0	0	1	0	0	0	0	0	1	1	High blood pressure	Yes	Received medication from the tent	0	0	0	1	0	0	0
Catholic Shrine	Uganda	Mukono	Female	37	Businesswoman	Celebrating Uganda Martyr's Day		Yes	Body Pains	0	0	0	0	1	0	0	0	0	0	0	0	0	0	1		Yes	Received medication from the tent	0	0	0	1	0	0	0
Catholic Shrine	Uganda	Kyotera	Female	35	Businesswoman	Celebrating Uganda Martyr's Day		Yes	Flu Any other signs and symptoms	0	0	1	0	0	0	0	0	0	0	0	0	0	1	1	Painful urination with lower abdominal pain	Yes	Received medication from the tent	0	0	0	1	0	0	0
Catholic Shrine	Uganda	Bukedia	Female	26	Teacher	Celebrating Uganda Martyr's Day		Yes	Headache Any other signs and symptoms	0	0	0	1	0	0	0	0	0	0	0	0	0	1	1	Chills and Nausea	Yes	Received medication from the tent	0	0	0	1	0	0	0
Catholic Shrine	Uganda	Mukono	Female	70	Farmer	Celebrating Uganda Martyr's Day		Yes	Flu Headache Body Pains Any other signs and symptoms	0	0	1	1	1	0	0	0	0	0	0	0	0	1	3	Chest pain	Yes	Received medication from the tent	0	0	0	1	0	0	0
Catholic Shrine	Uganda	Mukono	Female	50	Farmer	Celebrating Uganda Martyr's Day		Yes	Headache Any other signs and symptoms	0	0	0	1	0	0	0	0	0	0	0	0	0	1	1	Chills and lower abdominal pain	Yes	Received medication from the tent	0	0	0	1	0	0	0
Catholic Shrine	Uganda	Wakiso	Male	18	Student	Celebrating Uganda Martyr's Day		Yes	Headache	0	0	0	1	0	0	0	0	0	0	0	0	0	0	1		Yes	Received medication from the tent	0	0	0	1	0	0	0
Catholic Shrine	Uganda	Wakiso	Male	17	Student	Celebrating Uganda Martyr's Day		Yes	Headache	0	0	0	1	0	0	0	0	0	0	0	0	0	0	1		Yes	Received medication from the tent	0	0	0	1	0	0	0
Catholic Shrine	Uganda	Bushenyi	Female	30	Tailor	Celebrating Uganda Martyr's Day		Yes	Any other signs and symptoms Body Pains	0	0	0	0	1	0	0	0	0	0	0	0	0	1	1	Lower abdominal pain	Yes	Received medication from the tent	0	0	0	1	0	0	0
Catholic Shrine	Uganda	Wakiso	Female	1	Dependant	Celebrating Uganda Martyr's Day		Yes	Flu Cough Any other signs and symptoms	0	1	1	0	0	0	0	0	0	0	0	0	0	1	2	Non-itchy facial rash, and itchy eyes	Yes	Received medication from the tent	0	0	0	1	0	0	0
Catholic Shrine	Uganda	Wakiso	Female	40	House wife	Celebrating Uganda Martyr's Day		Yes	Body Pains Any other signs and symptoms	0	0	0	0	1	0	0	0	0	0	0	0	0	1	1	Lower abdominal pain	Yes	Received medication from the tent	0	0	0	1	0	0	0
Catholic Shrine	Uganda	Wakiso	Female	57	Farmer	Celebrating Uganda Martyr's Day		Yes	Any other signs and symptoms	0	0	0	0	0	0	0	0	0	0	0	0	0	1	0	Painful lower limbs and toothache	Yes	Received medication from the tent	0	0	0	1	0	0	0
Catholic Shrine	Uganda	Kayunga	Female	30	Farmer	Celebrating Uganda Martyr's Day		Yes	Headache Body Pains	0	0	0	1	1	0	0	0	0	0	0	0	0	0	2		Yes	Received medication from the tent	0	0	0	1	0	0	0
Catholic Shrine	Uganda	Kampala	Female	19	Restaurant attendant	Celebrating Uganda Martyr's Day		Yes	Any other signs and symptoms	0	0	0	0	0	0	0	0	0	0	0	0	0	1	0	Abdominal cramps	Yes	Received medication from the tent	0	0	0	1	0	0	0
Catholic Shrine	Uganda	Kayunga	Female	25	Farmer	Celebrating Uganda Martyr's Day		Yes	Headache Any other signs and symptoms	0	0	0	1	0	0	0	0	0	0	0	0	0	1	1	Upper abdominal pain	Yes	Received medication from the tent	0	0	0	1	0	0	0
Catholic Shrine	Uganda	Masaka	Male	16	Eggs hawker	Celebrating Uganda Martyr's Day		Yes	Any other signs and symptoms	0	0	0	0	0	0	0	0	0	0	0	0	0	1	0	Traumatic eye injury following RTA	Yes	Received medication from the tent Referred to the health facility	0	0	1	1	0	0	0
Catholic Shrine	Uganda	Kyenjojo	Male	36	Farmer	Celebrating Uganda Martyr's Day		Yes	Any other signs and symptoms	0	0	0	0	0	0	0	0	0	0	0	0	0	1	0	Genital and perianal ulcerations	Yes	Referred to the health facility First Aid	0	0	1	0	1	0	0
Catholic Shrine	Uganda	Jinja	Female	40	Food vendor	Celebrating Uganda Martyr's Day		Yes	Any other signs and symptoms Body Pains	0	0	0	0	1	0	0	0	0	0	0	0	0	1	1	Upper abdominal pain	Yes	Received medication from the tent	0	0	0	1	0	0	0
Catholic Shrine	Uganda	Mityana	Female	9	Pupil	Celebrating Uganda Martyr's Day		Yes	Headache	0	0	0	1	0	0	0	0	0	0	0	0	0	0	1		Yes	Received medication from the tent	0	0	0	1	0	0	0
Catholic Shrine	Uganda	Luweero	Female	49	House wife	Celebrating Uganda Martyr's Day		Yes	Any other signs and symptoms	0	0	0	0	0	0	0	0	0	0	0	0	0	1	0	Painful knees	Yes	Received medication from the tent Referred to the health facility	0	0	1	1	0	0	0
Catholic Shrine	Uganda	Masaka	Male	73	Farmer	Celebrating Uganda Martyr's Day		Yes	Any other signs and symptoms	0	0	0	0	0	0	0	0	0	0	0	0	0	1	0	Hip pain	Yes	First Aid	0	0	0	0	1	0	0
Catholic Shrine	Uganda	Masaka	Female	30	Farmer	Celebrating Uganda Martyr's Day		Yes	Any other signs and symptoms	0	0	0	0	0	0	0	0	0	0	0	0	0	1	0	Backache	Yes	Received medication from the tent	0	0	0	1	0	0	0
Catholic Shrine	Uganda	Masaka	Female	45	Farmer	Celebrating Uganda Martyr's Day		Yes	Any other signs and symptoms	0	0	0	0	0	0	0	0	0	0	0	0	0	1	0	Backache	Yes	Received medication from the tent	0	0	0	1	0	0	0
Catholic Shrine	Uganda	Masaka	Male	34	Farmer	Celebrating Uganda Martyr's Day		Yes	Headache	0	0	0	1	0	0	0	0	0	0	0	0	0	0	1		Yes	Received medication from the tent	0	0	0	1	0	0	0
Catholic Shrine	Uganda	Wakiso	Male	29	Driver Congolese embassy	Celebrating Uganda Martyr's Day		Yes	Generalised Body Weakness Any other signs and symptoms	0	0	0	0	0	0	0	1	0	0	0	0	0	1	1	Loss of appetite	Yes	Received medication from the tent	0	0	0	1	0	0	0
Catholic Shrine	Uganda	Wakiso	Male	21	Student	Celebrating Uganda Martyr's Day		Yes	Cough Flu Any other signs and symptoms Fluctuating Fevers	0	1	1	0	0	0	1	0	0	0	0	0	0	1	2	Chest pain and nausea	Yes	Received medication from the tent	0	0	0	1	0	0	0
Catholic Shrine	Uganda	Iganga	Female	45	House wife	Celebrating Uganda Martyr's Day		Yes	Any other signs and symptoms	0	0	0	0	0	0	0	0	0	0	0	0	0	1	0	Short sightedness and lower back pain	Yes	Referred to the health facility Received medication from the tent	0	0	1	1	0	0	0
Catholic Shrine	Uganda	Kabale	Female	58	Farmer	Celebrating Uganda Martyr's Day		Yes	Any other signs and symptoms Headache	0	0	0	1	0	0	0	0	0	0	0	0	0	1	1	Lower back pain and lower limbs pain	Yes	Referred to the health facility Received medication from the tent	0	0	1	1	0	0	0
Catholic Shrine	Uganda	Mukono	Female	42	School warden	Celebrating Uganda Martyr's Day		Yes	Body Pains	0	0	0	0	1	0	0	0	0	0	0	0	0	0	1		Yes	Received medication from the tent	0	0	0	1	0	0	0
Catholic Shrine	Uganda	Budaka	Female	50	Farmer	Celebrating Uganda Martyr's Day		Yes	Any other signs and symptoms Body Pains	0	0	0	0	1	0	0	0	0	0	0	0	0	1	1	Upper abdominal pain	Yes	Received medication from the tent	0	0	0	1	0	0	0
Catholic Shrine	Uganda	Budaka	Female	42	Farmer	Celebrating Uganda Martyr's Day		Yes	Headache Any other signs and symptoms	0	0	0	1	0	0	0	0	0	0	0	0	0	1	1	Upper abdominal pain	Yes	Received medication from the tent	0	0	0	1	0	0	0
Catholic Shrine	Uganda	Wakiso	Female	57	House wife	Celebrating Uganda Martyr's Day		Yes	Cough Any other signs and symptoms	0	1	0	0	0	0	0	0	0	0	0	0	0	1	1	Backache	Yes	Received medication from the tent	0	0	0	1	0	0	0
Catholic Shrine	Uganda	Ntoroko	Male	25	Builder	Celebrating Uganda Martyr's Day		Yes	Cough Flu Headache	0	1	1	1	0	0	0	0	0	0	0	0	0	0	3		Yes	Received medication from the tent	0	0	0	1	0	0	0
Catholic Shrine	Uganda	Kampala	Male	27	Chef	Celebrating Uganda Martyr's Day		Yes	Flu Cough Headache	0	1	1	1	0	0	0	0	0	0	0	0	0	0	3		Yes	Received medication from the tent	0	0	0	1	0	0	0
Catholic Shrine	Uganda	Kampala	Female	20	Student	Celebrating Uganda Martyr's Day		Yes	Headache Any other signs and symptoms	0	0	0	1	0	0	0	0	0	0	0	0	0	1	1	Lower abdominal pain	Yes	Received medication from the tent	0	0	0	1	0	0	0
Catholic Shrine	Uganda	Masaka	Female	28	Farmer	Celebrating Uganda Martyr's Day		Yes	Any other signs and symptoms	0	0	0	0	0	0	0	0	0	0	0	0	0	1	0	Itchy eyes occasionally	Yes	Referred to the health facility First Aid	0	0	1	0	1	0	0
Catholic Shrine	Uganda	Palisa	Female	20	Farmer	Celebrating Uganda Martyr's Day		Yes	Any other signs and symptoms	0	0	0	0	0	0	0	0	0	0	0	0	0	1	0	Painful urination and lower abdominal pain	Yes	Received medication from the tent	0	0	0	1	0	0	0
Catholic Shrine	Uganda	Wakiso	Female	22	Tailor	Celebrating Uganda Martyr's Day		Yes	Any other signs and symptoms Flu	0	0	1	0	0	0	0	0	0	0	0	0	0	1	1	Right leg pain	Yes	Received medication from the tent	0	0	0	1	0	0	0
Catholic Shrine	Uganda	Arua	Female	39	House wife	Celebrating Uganda Martyr's Day		Yes	Cough Body Pains	0	1	0	0	1	0	0	0	0	0	0	0	0	0	2		Yes	Received medication from the tent	0	0	0	1	0	0	0
Catholic Shrine	Uganda	Rwampara	Female	26	Teacher	Celebrating Uganda Martyr's Day		Yes	Any other signs and symptoms	0	0	0	0	0	0	0	0	0	0	0	0	0	1	0	Backache	Yes	Received medication from the tent	0	0	0	1	0	0	0
Catholic Shrine	Uganda	Wakiso	Female	54	Businesswoman	Celebrating Uganda Martyr's Day		Yes	Headache Any other signs and symptoms	0	0	0	1	0	0	0	0	0	0	0	0	0	1	1	Upper abdominal pain	Yes	Received medication from the tent	0	0	0	1	0	0	0
Catholic Shrine	Uganda	Kampala	Male	60	Businessman	Celebrating Uganda Martyr's Day		Yes	Body Pains Cough	0	1	0	0	1	0	0	0	0	0	0	0	0	0	2		Yes	Received medication from the tent	0	0	0	1	0	0	0
Catholic Shrine	Uganda	Mukono	Female	32	Company employee	Celebrating Uganda Martyr's Day		Yes	Cough Any other signs and symptoms	0	1	0	0	0	0	0	0	0	0	0	0	0	1	1	Chest pain	Yes	Received medication from the tent	0	0	0	1	0	0	0
Catholic Shrine	Uganda	Buikwe	Female	49	Food business	Celebrating Uganda Martyr's Day		Yes	Headache Any other signs and symptoms	0	0	0	1	0	0	0	0	0	0	0	0	0	1	1	Dizziness and upper limbs pain	Yes	Received medication from the tent Referred to the health facility	0	0	1	1	0	0	0
Catholic Shrine	Uganda	Buikwe	Female	16	Student	Celebrating Uganda Martyr's Day		Yes	Headache Cough	0	1	0	1	0	0	0	0	0	0	0	0	0	0	2		Yes	Received medication from the tent	0	0	0	1	0	0	0
Catholic Shrine	Uganda	Luweero	Female	48	Farmer	Celebrating Uganda Martyr's Day		Yes	Any other signs and symptoms	0	0	0	0	0	0	0	0	0	0	0	0	0	1	0	Upper abdominal pain	Yes	Received medication from the tent	0	0	0	1	0	0	0
Catholic Shrine	Uganda	Obongi	Male	54	Teacher	Celebrating Uganda Martyr's Day		Yes	Any other signs and symptoms Cough	0	1	0	0	0	0	0	0	0	0	0	0	0	1	1	Backache	Yes	Received medication from the tent Referred to the health facility	0	0	1	1	0	0	0
Catholic Shrine	Uganda	Masaka	Male	65	Farmer	Celebrating Uganda Martyr's Day		Yes	Any other signs and symptoms	0	0	0	0	0	0	0	0	0	0	0	0	0	1	0	Chronic lower limbs pains	Yes	Received medication from the tent	0	0	0	1	0	0	0
Catholic Shrine	Uganda	Kyenjojo	Female	34	Farmer	Celebrating Uganda Martyr's Day		Yes	Headache Any other signs and symptoms Body Pains	0	0	0	1	1	0	0	0	0	0	0	0	0	1	2	Upper abdominal pain, and numbness of all limbs	Yes	Received medication from the tent Referred to the health facility	0	0	1	1	0	0	0
Catholic Shrine	Uganda	Kamuli	Female	41	Businesswoman	Celebrating Uganda Martyr's Day		Yes	Any other signs and symptoms	0	0	0	0	0	0	0	0	0	0	0	0	0	1	0	Chest pain	Yes	Received medication from the tent	0	0	0	1	0	0	0
Catholic Shrine	Uganda	Mpigi	Female	32	Farmer	Celebrating Uganda Martyr's Day		Yes	Any other signs and symptoms Headache	0	0	0	1	0	0	0	0	0	0	0	0	0	1	1	Upper abdominal pain with distension	Yes	Received medication from the tent	0	0	0	1	0	0	0
Catholic Shrine	Uganda	Lira	Female	42	House wife	Celebrating Uganda Martyr's Day		Yes	Headache Any other signs and symptoms	0	0	0	1	0	0	0	0	0	0	0	0	0	1	1	Upper abdominal pain with joint pains	Yes	Received medication from the tent	0	0	0	1	0	0	0
Catholic Shrine	Uganda	Sironko	Female	56	Farmer	Celebrating Uganda Martyr's Day		Yes	Flu Any other signs and symptoms	0	0	1	0	0	0	0	0	0	0	0	0	0	1	1	Sore throat and chest pain	Yes	Received medication from the tent	0	0	0	1	0	0	0
Catholic Shrine	Uganda	Butaleja	Male	59	Farmer	Celebrating Uganda Martyr's Day		Yes	Any other signs and symptoms	0	0	0	0	0	0	0	0	0	0	0	0	0	1	0	Groin abrasions	Yes	Self Treatment	1	0	0	0	0	0	0
Catholic Shrine	Uganda	Mukono	Female	8	Pupil	Celebrating Uganda Martyr's Day		Yes	Any other signs and symptoms	0	0	0	0	0	0	0	0	0	0	0	0	0	1	0	Lower limbs pain- exertion	Yes	First Aid Received medication from the tent	0	0	0	1	1	0	0
Catholic Shrine	Uganda	Wakiso	Female	40	House wife	Celebrating Uganda Martyr's Day		Yes	Any other signs and symptoms	0	0	0	0	0	0	0	0	0	0	0	0	0	1	0	Painful eyes and upper abdominal pains - ulcers	Yes	Received medication from the tent	0	0	0	1	0	0	0
Catholic Shrine	Uganda	Mukono	Female	30	House wife	Celebrating Uganda Martyr's Day		Yes	Any other signs and symptoms	0	0	0	0	0	0	0	0	0	0	0	0	0	1	0	Upper abdominal pains - ulcers and lower limbs pain	Yes	Received medication from the tent	0	0	0	1	0	0	0
Catholic Shrine	Uganda	Kiruhura	Female	42	Farmer	Celebrating Uganda Martyr's Day	No	Yes	Generalised Body Weakness	0	0	0	0	0	0	0	1	0	0	0	0	0	0	1	No	Yes	Self Treatment	1	0	0	0	0	0	0	No
Catholic Shrine	Uganda	Buyunkwe	Female	48	Vendor	Celebrating Uganda Martyr's Day	No	Yes	Generalised Body Weakness	0	0	0	0	0	0	0	1	0	0	0	0	0	0	1	Tooth ache	Yes	Referred to Medical Tent	0	1	0	0	0	0	0	No
Catholic Shrine	Uganda	Tororo	Male	62	Farmer	Celebrating Uganda Martyr's Day	No	Yes	Generalised Body Weakness Body Pains Cough	0	1	0	0	1	0	0	1	0	0	0	0	0	0	3	No	Yes	Referred to Medical Tent	0	1	0	0	0	0	0	No
Catholic Shrine	Uganda	Palisa	Male	20	Farmer	Celebrating Uganda Martyr's Day	No	Yes	Body Pains	0	0	0	0	1	0	0	0	0	0	0	0	0	0	1	No	Yes	Referred to Medical Tent	0	1	0	0	0	0	0	No
Catholic Shrine	Uganda	Palisa	Male	42	Health worker	Celebrating Uganda Martyr's Day	No	Yes	Cough Body Pains Generalised Body Weakness Flu	0	1	1	0	1	0	0	1	0	0	0	0	0	0	4	No	Yes	First Aid Self Treatment Referred to Medical Tent	1	1	0	0	1	0	0	No
Catholic Shrine	Uganda	Palisa	Female	35	Farmer	Celebrating Uganda Martyr's Day	No	Yes	Generalised Body Weakness	0	0	0	0	0	0	0	1	0	0	0	0	0	0	1	No	Yes	Self Treatment	1	0	0	0	0	0	0	No
Catholic Shrine	Uganda	Mityana	Female	31	Farmer	Celebrating Uganda Martyr's Day	No	Yes	Generalised Body Weakness	0	0	0	0	0	0	0	1	0	0	0	0	0	0	1	No	Yes	Self Treatment	1	0	0	0	0	0	0	No
Catholic Shrine	Uganda	Kampala	Female	36	Restaurant	Commercial Business		Yes	Generalised Body Weakness	0	0	0	0	0	0	0	1	0	0	0	0	0	0	1	No	Yes	Self Treatment	1	0	0	0	0	0	0	No
Catholic Shrine	Uganda	Lira	Male	52	Farmer	Celebrating Uganda Martyr's Day	No	Yes	Generalised Body Weakness	0	0	0	0	0	0	0	1	0	0	0	0	0	0	1	No	Yes	Received medication from the tent	0	0	0	1	0	0	0	No
Catholic Shrine	Uganda	Kampala	Male	25	Boda	Commercial Business		Yes	Flu Cough	0	1	1	0	0	0	0	0	0	0	0	0	0	0	2	No	Yes	Received medication from the tent	0	0	0	1	0	0	0	No
Catholic Shrine	Uganda	Kampala	Female	30	Business	Celebrating Uganda Martyr's Day	None	Yes	Headache	0	0	0	1	0	0	0	0	0	0	0	0	0	0	1	None	No
Catholic Shrine	Uganda	Iganga	Female	53	Business Lady	Celebrating Uganda Martyr's Day	Taking holy water	Yes	Headache Cough Any other signs and symptoms	0	1	0	1	0	0	0	0	0	0	0	0	0	1	2	Itching throat	Yes	Self Treatment	1	0	0	0	0	0	0	Panadol tabs
Catholic Shrine	Uganda	Buyende	Female	54	Tailor and cook	Commercial Business		Yes	Acute waterly diarrhoea	0	0	0	0	0	0	0	0	0	1	0	0	0	0	0	And nausea	Yes	Referred to the health facility	0	0	1	0	0	0	0	To Zia Angelina
Catholic Shrine	Uganda	Kampala	Female	27	Peasant	Commercial Business		Yes	Flu Cough Headache	0	1	1	1	0	0	0	0	0	0	0	0	0	0	3	Stomach pain	Yes	Referred to the health facility	0	0	1	0	0	0	0	Refered to Zia Angelina
Catholic Shrine	Uganda	Kamuli	Female	42	Business and farmer	Commercial Business		Yes	Body Pains Any other signs and symptoms	0	0	0	0	1	0	0	0	0	0	0	0	0	1	1	Joint and back pain	Yes	Referred to the health facility	0	0	1	0	0	0	0	Refered to Zia Angelina for further management
Catholic Shrine	Uganda	Jinja	Female	40	Business	Commercial Business		Yes	Acute waterly diarrhoea	0	0	0	0	0	0	0	0	0	1	0	0	0	0	0	Abdominal pain	Yes	Referred to the health facility	0	0	1	0	0	0	0	Refered to Zia Zia Angelina for further management
Catholic Shrine	Uganda	Buikwe	Female	24	Business	Commercial Business		Yes	Flu Cough	0	1	1	0	0	0	0	0	0	0	0	0	0	0	2	Lower limbs pain	Yes	Referred to the health facility	0	0	1	0	0	0	0	Refered for further mangement
Catholic Shrine	Uganda	Jinja	Female	28	Cook	Commercial Business		Yes	Body Pains Generalised Body Weakness Any other signs and symptoms	0	0	0	0	1	0	0	1	0	0	0	0	0	1	2	Back pain	Yes	Referred to the health facility	0	0	1	0	0	0	0	Refered
Catholic Shrine	Uganda	Jinja	Female	31	Cook	Commercial Business		Yes	Body Pains Any other signs and symptoms	0	0	0	0	1	0	0	0	0	0	0	0	0	1	1	Sore throat, abdominal pain,	Yes	Received medication from the tent	0	0	0	1	0	0	0	Also refered for to Zia Angelina for further management
Protestant Shrine	Uganda	Sironko	Female	48	Business	Celebrating Uganda Martyr's Day	Prayer	Yes	Body Pains	0	0	0	0	1	0	0	0	0	0	0	0	0	0	1	Swollen legs	Yes	Referred to Medical Tent	0	1	0	0	0	0	0	Advised to massage
Catholic Shrine	Uganda	Mbarara	Female	16	Student	Celebrating Uganda Martyr's Day		Yes	Headache	0	0	0	1	0	0	0	0	0	0	0	0	0	0	1		Yes	Any other action	0	0	0	0	0	0	1	She was stranded
Protestant Shrine	Uganda	Kabale	Male	32			Tourist	Yes		1	1	0	0	0	0	1	1	0	0	0	0	0	1	2	Cough	No
Catholic Shrine	Uganda	Kiruhura	Female	48	Peasant	Celebrating Uganda Martyr's Day	None	Yes		1	0	0	0	0	0	0	0	0	0	0	0	0	1	0	Vomiting and shivering, and nausea	Yes		0	1	0	0	0	0	1	Treatment but will need follow up
Catholic Shrine	Uganda	Kyenjojo	Female	50	Farmer	Celebrating Uganda Martyr's Day		Yes		1	0	0	0	0	0	0	1	0	1	0	0	0	0	1		Yes		0	0	0	1	0	0	1	Medical treatment
Catholic Shrine	Uganda	Kampala	Male	35		Celebrating Uganda Martyr's Day	None	Yes		1	0	0	0	0	0	0	0	1	1	0	0	0	0	0	None	Yes		0	1	0	1	0	1	0	None
Catholic Shrine	Uganda	Pallisa	Female	46	Farmer	Celebrating Uganda Martyr's Day		Yes		1	0	1	1	0	0	1	1	0	0	0	0	0	0	3	Headache, flue	Yes		0	0	0	1	0	0	0	Medical treatment
Catholic Shrine	Uganda	Busia	Female	72	Peasant	Celebrating Uganda Martyr's Day		Yes		1	0	0	0	0	0	0	1	0	0	0	0	0	0	1		Yes		0	0	0	1	0	0	1	Treatment given
Catholic Shrine	Uganda		Male	25		Commercial Business	Tourism	Yes		1	0	0	0	0	0	0	0	0	0	0	0	0	0	0	None	No									None
Catholic Shrine	Uganda	Rukungiri	Male	45	Farmer	Celebrating Uganda Martyr's Day		Yes		1	0	0	0	0	0	0	0	0	0	0	0	0	0	0		Yes		0	1	0	0	0	0	0
Catholic Shrine	Uganda	Rukungiri	Male	65		Celebrating Uganda Martyr's Day		Yes		1	0	0	0	0	0	0	0	0	0	0	0	0	0	0		Yes		0	1	0	0	0	0	0
Catholic Shrine	Uganda	Kyegegwa	Female	12		Celebrating Uganda Martyr's Day	None	Yes		1	0	0	0	0	0	0	0	0	0	0	0	0	0	0	None	Yes		0	1	0	0	0	0	0	None
Catholic Shrine	Uganda	Bunyagabo	Male	2	Child	Celebrating Uganda Martyr's Day	None	Yes		1	0	0	0	0	0	0	1	0	1	1	0	0	0	1	Thirsty	Yes		0	0	0	1	0	0	0	Given treatment for Malaria
Catholic Shrine	Uganda	Kampala	Male	20	Chapati Maker	Commercial Business		Yes		1	0	0	0	0	0	0	1	0	0	0	0	0	0	1	None	Yes		0	1	0	1	0	0	0	Treated for Malaria
Catholic Shrine	Uganda	Kasese	Male	34	Catechist	Celebrating Uganda Martyr's Day	None	Yes		1	0	0	1	0	0	0	1	0	0	1	0	0	1	2	Headache	Yes		0	1	0	1	0	0	0	Given a sweet drink
Catholic Shrine	Uganda	WAKISO	Female	35	Business lady	Commercial Business		Yes		1	0	0	1	0	0	0	1	0	1	1	0	0	1	2	Vomiting, Headache	Yes		0	1	0	1	0	1	0	Malaria treatment
Catholic Shrine	Uganda	Kabale	Female	25	Farmer	Celebrating Uganda Martyr's Day		Yes		1	0	0	0	0	0	0	0	0	0	0	0	0	1	0		Yes		0	0	0	1		0	0
Catholic Shrine	Uganda	Wakiso	Female	17	Student	Celebrating Uganda Martyr's Day		Yes	Fever > 37.5 Degrees Celcius Headache Any other signs and symptoms	1	0	0	1	0	0	0	0	0	0	0	0	0	1	1	Headache	Yes	Received medication from the tent	0	0	0	1	0	0	0
Catholic Shrine	Uganda	Wakiso	Female	1	Baby	Celebrating Uganda Martyr's Day		Yes	Fever > 37.5 Degrees Celcius	1	0	0	0	0	0	0	0	0	0	0	0	0	0	0	Failure to breastfeed	Yes	Received medication from the tent	0	0	0	1	0	0	0
Catholic Shrine	Uganda	Luwero	Female	50	Farmer	Celebrating Uganda Martyr's Day	No	No
Catholic Shrine	Uganda	Kampala	Female	23	House wife	Celebrating Uganda Martyr's Day	None	Yes	Fever > 37.5 Degrees Celcius Headache Body Pains Generalised Body Weakness	1	0	0	1	1	0	0	1	0	0	0	0	0	0	3	None	Yes	Referred to Medical Tent Received medication from the tent First Aid	0	1	0	1	1	0	0	None
Catholic Shrine	Uganda	Kampala	Male	31	Vendor	Commercial Business		No
Catholic Shrine	Uganda	Kampala	Male	28	Vendor	Commercial Business		No
Catholic Shrine	Uganda	Kampala	Male	30	Vendor	Commercial Business		No
Catholic Shrine	Uganda	Kyotera	Male	17	Student	Celebrating Uganda Martyr's Day	None	Yes	Fever > 37.5 Degrees Celcius Headache Fluctuating Fevers	1	0	0	1	0	0	1	0	0	0	0	0	0	0	1	None	Yes	Referred to Medical Tent	0	1	0	0	0	0	0	Took analgesics for headaches
Catholic Shrine	Uganda	Mukono	Male	65	Shop	Celebrating Uganda Martyr's Day	Cleaning	No
Catholic Shrine	Uganda	Kampala	Male	41	Vendor	Commercial Business		No
Catholic Shrine	Uganda	Kampala	Male	31	Vendor	Commercial Business		No
Catholic Shrine	Uganda	Kampala	Female	35	Vendor	Commercial Business		No
Catholic Shrine	Uganda	Mukono	Male	25	Vendor	Commercial Business		No
Catholic Shrine	Uganda	Kampala	Male	20	Vendor	Commercial Business		No
Catholic Shrine	Uganda	Buryagabo	Female	19	Student	Celebrating Uganda Martyr's Day		Yes	Headache Fever > 37.5 Degrees Celcius	1	0	0	1	0	0	0	0	0	0	0	0	0	0	1	Itchy eyes	Yes	Received medication from the tent	0	0	0	1	0	0	0
Catholic Shrine	Uganda	Rakai	Male	19	Student	Celebrating Uganda Martyr's Day		Yes	Cough Fever > 37.5 Degrees Celcius Any other signs and symptoms	1	1	0	0	0	0	0	0	0	0	0	0	0	1	1	Vomiting	Yes	Received medication from the tent	0	0	0	1	0	0	0
Catholic Shrine	Uganda	Lubirizi	Male	38	Farmer	Celebrating Uganda Martyr's Day		Yes	Headache Flu Cough Fever > 37.5 Degrees Celcius	1	1	1	1	0	0	0	0	0	0	0	0	0	0	3		Yes	Received medication from the tent	0	0	0	1	0	0	0
Catholic Shrine	Uganda	Mityana	Male	27	Peasant	Celebrating Uganda Martyr's Day		No
Catholic Shrine	Uganda	Luwero	Female	32	Peasant	Celebrating Uganda Martyr's Day		No
Catholic Shrine	Uganda	Kasanda	Male	31	Bodaboda	Celebrating Uganda Martyr's Day		Yes	Fever > 37.5 Degrees Celcius Headache Body Pains	1	0	0	1	1	0	0	0	0	0	0	0	0	0	2		Yes	Received medication from the tent	0	0	0	1	0	0	0
Catholic Shrine	Uganda	Pallisa	Female	51	Peasant farmer	Celebrating Uganda Martyr's Day		Yes	Cough Fever > 37.5 Degrees Celcius Headache	1	1	0	1	0	0	0	0	0	0	0	0	0	0	2		Yes	Received medication from the tent	0	0	0	1	0	0	0
Catholic Shrine	Uganda	Kampala	Female	42	Salon	Celebrating Uganda Martyr's Day		Yes	Acute waterly diarrhoea Body Pains Headache Fever > 37.5 Degrees Celcius	1	0	0	1	1	0	0	0	0	1	0	0	0	0	2		Yes	Received medication from the tent	0	0	0	1	0	0	0
Catholic Shrine	Uganda	Wakiso	Male	12	Student	Celebrating Uganda Martyr's Day		Yes	Fever > 37.5 Degrees Celcius Difficulty in breathing Headache Generalised Body Weakness Fainting or sudden collapse	1	0	0	1	0	1	0	1	0	0	1	0	0	0	3	Convulsions	Yes	Received medication from the tent Referred to the health facility	0	0	1	1	0	0	0
Catholic Shrine	Uganda	Jinja	Female	56	Peasant	Celebrating Uganda Martyr's Day		Yes	Headache Fever > 37.5 Degrees Celcius Cough	1	1	0	1	0	0	0	0	0	0	0	0	0	0	2		Yes	Received medication from the tent	0	0	0	1	0	0	0
Catholic Shrine	Uganda	Kiryadongo	Female	69	Peasant	Celebrating Uganda Martyr's Day		Yes	Fever > 37.5 Degrees Celcius Cough Difficulty in breathing Generalised Body Weakness Headache	1	1	0	1	0	1	0	1	0	0	0	0	0	0	4	Vomiting	Yes	Referred to the health facility Received medication from the tent	0	0	1	1	0	0	0
Catholic Shrine	Uganda	Buikwe	Female	73	Peasant	Celebrating Uganda Martyr's Day		Yes	Cough Headache Fever > 37.5 Degrees Celcius Difficulty in breathing Body Pains Fainting or sudden collapse Any other signs and symptoms	1	1	0	1	1	1	0	0	0	0	1	0	0	1	4	Vomiting	Yes	Referred to the health facility Received medication from the tent	0	0	1	1	0	0	0
Catholic Shrine	Kenya	Kisumu	Male	40	Peasant	Celebrating Uganda Martyr's Day		Yes	Fever > 37.5 Degrees Celcius Headache Body Pains Difficulty in breathing	1	0	0	1	1	1	0	0	0	0	0	0	0	0	3		Yes	Sample Collection Received medication from the tent Referred to the health facility	0	0	1	1	0	1	0
Catholic Shrine	Uganda	Sironko	Female	53	Farmer	Celebrating Uganda Martyr's Day		Yes	Fever > 37.5 Degrees Celcius Body Pains	1	0	0	0	1	0	0	0	0	0	0	0	0	0	1	Backache	Yes	Received medication from the tent	0	0	0	1	0	0	0
Catholic Shrine	Uganda	Iganga	Female	49	Business	Celebrating Uganda Martyr's Day		No
Catholic Shrine	Uganda	Kamuli	Female	59	Business	Celebrating Uganda Martyr's Day	Thanks giving	No
Catholic Shrine	Uganda	Kampala kawala	Female	35	Maize Roster	Celebrating Uganda Martyr's Day		No
Protestant Shrine	Uganda	Sironko	Female	56	Business	Celebrating Uganda Martyr's Day	Prayer	No
Catholic Shrine	Uganda	Mukono	Female	1	Dependant	Celebrating Uganda Martyr's Day		Yes	Flu Fever > 37.5 Degrees Celcius	1	0	1	0	0	0	0	0	0	0	0	0	0	0	1		Yes	Received medication from the tent Referred to the health facility	0	0	1	1	0	0	0
Protestant Shrine	Rwanda	Nyarugyebge	Female	28	Hotel attendant	Celebrating Uganda Martyr's Day	Prayers	No
Catholic Shrine	Uganda	Luwero	Male	82	Farmer	Celebrating Uganda Martyr's Day	None	No
